# Supplementary material for: Considerations when using nutrient inventories to prioritize water quality improvement efforts across the US
Source: Environ Res Commun. Author manuscript; Available in PMC 2022 Nov 30. (PMC9709726; doi:10.1088/2515-7620/abf296)
Supplement: S1 [file NIHMS1701162-supplement-S1.xlsx]

## Sheet: Metadata
Nitrogen Tab							Phosphorus Tab
Column Header	Name	Units					Column Header	Name	Units
HUC_8	USGS HUC-8 Code	NA					HUC_8	USGS HUC-8 Code	NA
area_km2	Area of Subbasin	km2					area_km2	Area of Subbasin	km2
STUSPS	Initial of State Name	NA					STUSPS	Initial of State Name	NA
NAME	State Name	NA					NAME	State Name	NA
N_Human_Demand	Human Food N Demand	kg N / ha yr					P_human_nonfood_demand_kg	Human non-Food P Demand	kg P/ ha yr
N_Fert_Farm	Farm N Fertilizer	kg N / ha yr					P_human_food_demand	Human Food P Demand	kg P/ ha yr
N_CBNF	Cultivated Biological N Fixation	kg N / ha yr					P_nf_fertilizer	Urban P Fertilizer	kg P/ ha yr
N_CROP_Rem	Crop N Removal	kg N / ha yr					P_f_fertilizer	Farm P Fertilizer	kg P/ ha yr
N_Livestock_Feed_Demand	Livestock N Food Demand	kg N / ha yr					P_Crop_removal	Crop P Removal	kg P/ ha yr
N_Livestock_N_Production	Livestock N Production	kg N / ha yr					P_Livestock_demand	Livestock P Food Demand	kg P/ ha yr
N_Fert_Urban	Urban N Fertilizer	kg N / ha yr					P_livestock_production	Livestock P Production	kg P/ ha yr
Nox_Deposition	Total Atmospheric Nox Deposition	kg N / ha yr					P_Anthropogenic_Surplus	Anthropogenic P Surplus	kg P/ ha yr
Nox_Dep_Ag	Total Atmospheric Nox Deposition onto Agricultural Land	kg N / ha yr					TP_LOAD	Wastewater TP Load	kg P/ ha yr
N_Anthropogenic_Surplus	Anthropogenic N Surplus	kg N / ha yr					AG_Surplus	Agricultural P Surplus	kg P/ ha yr
TNLoad	Wastewater TN Load	kg N / ha yr					NUE_P	Phosphorus Nutrient Use Efficiency	Unitless
N_AG_Surplus	Agricultural N Surplus	kg N / ha yr					P_human_nonfood_demand_kg_R	Ranking of Human non-Food P Demand	Ranking
N_NUE	Nitrogen Nutrient Use Efficiency	Unitless					P_human_food_demand_R	Ranking of Human Food P Demand	Ranking
N_Human_Demand_R	Ranking of Human Food N Demand	Ranking					P_nf_fertilizer_R	Ranking of Urban P Fertilizer	Ranking
N_Fert_Farm_R	Ranking of Farm N Fertilizer	Ranking					P_f_fertilizer_R	Ranking of Farm P Fertilizer	Ranking
N_CBNF_R	Ranking of Cultivated Biological N Fixation	Ranking					P_Crop_removal_R	Ranking of Crop P Removal	Ranking
N_CROP_Rem_R	Ranking of Crop N Removal	Ranking					P_Livestock_demand_R	Ranking of Livestock P Feed Demand	Ranking
N_Livestock_Food_Demand_R	Ranking of Livestock N Feed Demand	Ranking					P_livestock_production_R	Ranking of Livestock P Production	Ranking
N_Livestock_N_Content_R	Ranking of Livestock N Production	Ranking					P_Anthropogenic_Surplus_R	Ranking of Anthropogenic P Surplus	Ranking
N_Fert_Urban_R	Ranking of Urban N Fertilizer	Ranking					TP_LOAD_R	Ranking of Wastewater TP Load	Ranking
Nox_Deposition_R	Ranking of Total Atmospheric Nox Deposition	Ranking					AG_Surplus_R	Ranking of Agricultural P Surplus	Ranking
Nox_Dep_Ag_R	Ranking of Total Atmospheric Nox Deposition onto Agricultural Land	Ranking					NUE_P_R	Ranking of Phosphorus Nutrient Use Efficiency	Ranking
N_Anthropogenic_Surplus_R	Ranking of Anthropogenic N Surplus	Ranking
TNLoad_R	Ranking of Wastewater TN Load	Ranking
N_AG_Surplus_R	Ranking of Agricultural N Surplus	Ranking
N_NUE_R	Ranking of Nitrogen Nutrient Use Efficiency	Ranking

## Sheet: Nitrogen
HUC_8	area_km2	STUSPS	NAME	N_Human_Demand	N_Fert_Farm	N_CBNF	N_CROP_Rem	N_Livestock_Food_Demand	N_Livestock_N_Content	N_Fert_Urban	Nox_Deposition	Nox_Dep_Ag	N_Anthropogenic_Surplus	TNLoad	N_AG_Surplus	N_NUE	N_Human_Demand_R	N_Fert_Farm_R	N_CBNF_R	N_CROP_Rem_R	N_Livestock_Food_Demand_R	N_Livestock_N_Content_R	N_Fert_Urban_R	Nox_Deposition_R	Nox_Dep_Ag_R	N_Anthropogenic_Surplus_R	TNLoad_R	N_AG_Surplus_R	N_NUE_R
1010002	3198.1	ME	Maine	0.000667399	3.83376	0.000143354	0.00357369	0.246254	0.0546418	0.071536	2.9508	0.000175305	7.04495	0	4.02212	0.000887721	2053	1310	2071	2084	2055	2042	1203	1399	2056	1519	1853.5	1428	2089
1010003	2304.01	ME	Maine	0.151761	5.51451	0.0959194	2.33085	0.28227	0.0617875	0.089009	2.90827	0.167079	6.6491	0.0220085	3.66714	0.388605	1494	1129	1786	1428	2047	2035	1119.5	1414	1407	1548	1377	1473	1235
1010004	6221.51	ME	Maine	0.318246	4.70902	0.140614	3.35778	0.322366	0.0716103	0.08367	2.91251	0.260941	5.05704	0.161908	2.00356	0.626295	1273	1217	1701	1317	2030	2008	1150	1413	1290	1698	908	1686	604
1010005	1101.14	ME	Maine	0.578571	5.51451	0.354466	8.40561	0.23411	0.0512454	0.089009	3.12982	0.399097	1.44364	0.34768	-1.95467	1.303	1082	1129	1484	898	2059	2050	1122	1349	1187	2090	658	2101	11
1010006	1724.33	ME	Maine	0	1.26836	0	0	0.633269	0.147043	0.112185	3.34776	0	5.21454	0	1.75459	0	2110	1678	2100.5	2106	1935	1899	1032	1306	2102.5	1682	1853.5	1731	2106
1010007	2394.88	ME	Maine	0.00139189	5.51451	0	0	0.1846	0.0405605	0.091906	2.90451	0	8.65636	0	5.65855	0	2024	1129	2100.5	2106	2073	2064	1113	1415	2102.5	1418	1853.5	1231	2106
1010008	955.865	ME	Maine	0.238492	5.51451	0	0	0.0447618	0.00979813	0.089009	2.83747	0.0919971	8.71445	0.132623	5.64147	0	1363	1129	2100.5	2106	2097	2097	1122	1433	1539	1412	962	1233	2106
1010009	464.458	ME	Maine	0.384431	5.51451	0	0	0.0314974	0.00689462	0.089009	2.80892	0.460853	8.82147	0.41487	5.99997	0	1227	1132	2100.5	2106	2104	2103	1119.5	1447	1150	1402	586	1191	2106
1010010	495.064	ME	Maine	0.367182	5.51451	0	0	0.0553479	0.0121154	0.089009	2.93425	0.928965	8.94819	0.128034	6.48671	0	1243	1133	2100.5	2106	2095	2095	1122	1402	913	1390	976	1144	2106
1010011	47.086	ME	Maine	0.109895	5.51451	0	0	0.00365488	0.000800034	0.089009	3.17178	0.465838	8.88805	0	5.9832	0	1561	1129	2100.5	2106	2109	2109	1124	1341	1146	1398	1853.5	1195	2106
1020001	5518.67	ME	Maine	0.0795696	0.50148	0.000585736	0.0158366	0.645578	0.149365	0.098111	3.30736	0.00126432	4.46749	0.0910972	0.983706	0.0158438	1646	1867	2064	2056	1929	1892	1084	1317	1983	1791	1083	1879	2053
1020002	2899.62	ME	Maine	0.0122907	0.776465	0.00170081	0.0487768	0.879486	0.202617	0.281738	3.16651	0.00312286	4.86679	0	1.40938	0.033451	1898	1792	2052	2023	1869	1824	578	1343	1940	1724	1853.5	1799	2024
1020003	3907.82	ME	Maine	0.128464	3.99702	0.0381512	0.964588	0.551975	0.124904	0.17885	3.39344	0.0800113	7.1984	0.00376304	3.57766	0.212359	1523	1286	1904	1701	1957	1923	799	1292	1560	1505	1540	1486	1711
1020004	3784.87	ME	Maine	0.244402	0.359832	0.0308879	0.540652	0.370457	0.0852789	0.0644473	3.49436	0.0496135	3.93845	0.0608582	0.184859	0.745202	1357	1916	1928	1816	2012	1987	1235	1269	1637	1863	1185	2053	253
1020005	6180.21	ME	Maine	1.4004	1.54089	0.0668154	1.83318	1.53033	0.352069	0.494462	3.55379	0.14315	6.40144	0.758383	1.09594	0.625846	692	1621	1845	1510	1726	1657	413	1259	1441	1567	419	1862	606
1030001	4105.71	ME	Maine	0.0419488	0.583217	0.000301923	0.00994887	0.901165	0.208684	0.098558	3.36015	4.88072e-05	4.76671	0.0121785	1.2661	0.00779662	1762	1847	2066	2067	1859	1818	1083	1303	2082	1744	1452	1826	2067
1030002	2269.4	ME	Maine	0.0256785	0.50738	0.000738382	0.0234358	0.980036	0.223414	0.144034	3.40518	0.000269875	4.8162	0	1.24157	0.0185262	1826	1865	2062	2047	1843	1801	907	1284	2049	1736	1853.5	1832	2049
1030003	8885.47	ME	Maine	1.44252	1.21649	0.145295	3.05428	2.46818	0.565579	0.688779	3.69312	0.244245	6.03453	0.664314	0.454355	0.870504	673	1688	1694	1348	1470	1417	316	1218	1309	1603	455	1979	82
1040001	3547.51	ME	Maine	0.232616	0.634079	0.00507917	0.0793701	0.762203	0.171219	0.190878	3.73631	0.00408573	5.31057	0.164446	1.15486	0.0643075	1375	1826	2025	2007	1897	1859	775	1208	1925	1669	900	1851	1988
1040002	5584.84	ME	Maine	1.96281	1.47306	0.071671	1.72363	1.89756	0.430491	1.42255	3.98875	0.181463	8.66229	0.872478	1.46963	0.53977	539	1637	1836	1536	1622	1544	181	1163	1380	1417	384	1786	834
1050001	2571.01	ME	Maine	0.152182	1.4008	0.00385629	0.111083	0.119863	0.026395	0.178576	3.52081	0.0137619	5.2386	0.0892462	1.4008	0.0734732	1493	1652	2033	1984	2089	2087	802	1263	1823	1674	1088	1802	1975
1050002	8201.87	ME	Maine	0.47557	1.36202	0.0300082	0.946624	0.298435	0.0658467	0.235687	3.8438	0.0661294	5.23305	0.340379	0.744118	0.559887	1152	1662	1931	1709	2039	2024	675	1188	1592	1675	662	1922	773
1050003	2768.58	ME	Maine	1.29534	1.35425	0.0659438	1.54749	1.77204	0.393476	0.765004	4.31348	0.185829	7.62508	0.350003	1.43709	0.518495	728	1664	1847	1574	1658	1586	284	1094	1373	1475	655	1793	900
1050004	1145.06	ME	Maine	0.211307	0.918598	6.35249e-06	0.000232963	0.00661223	0.0012753	0.088526	3.76428	0.0706928	4.98782	0.161383	0.994401	0.00023422	1407	1760	2081	2093	2106	2106	1129	1204	1581	1707	909	1876	2093
1060001	2861.62	ME	Maine	4.74647	1.60096	0.0800914	1.37807	1.26402	0.257731	4.64262	4.44456	0.216406	15.1429	3.05623	1.52568	0.474582	268	1608	1820	1606	1782	1773	49	1064	1336	1028	141	1775	1027
1060002	4405	NH	New Hampshire	1.4504	0.99564	0.0752954	0.937133	0.823517	0.168578	0.754804	4.24894	0.130185	7.24289	0.304494	0.918926	0.504905	672	1739	1828	1713	1886	1862	285	1110	1461	1497	695	1892	945
1060003	3668.09	NH	New Hampshire	5.30741	1.71672	0.165205	1.50192	1.35528	0.270223	2.72317	5.11983	0.276084	14.6155	2.2463	1.74115	0.463117	239	1591	1665	1580	1762	1762	95	920	1274	1055	192	1733	1048
1070001	2649.28	NH	New Hampshire	0.895936	0.470235	0.0606683	0.766359	1.72098	0.386637	0.278723	4.70492	0.0902411	6.97847	0.190873	1.18913	0.391901	909	1876	1857	1748	1674	1603	585	1010	1541	1528	838	1844	1223
1070002	1258.83	NH	New Hampshire	3.29174	0.606758	0.671455	5.76178	1.00716	0.208902	0.483529	4.14085	0.115775	4.23081	0	-3.56953	2.62825	352	1837	1291	1077	1840	1817	418	1127	1489	1819	1853.5	2104	2
1070003	1980.09	NH	New Hampshire	1.87921	1.03831	0.138101	1.36902	2.04054	0.440642	1.78087	5.65053	0.214508	10.7179	0.227804	1.62179	0.457742	555	1724	1705	1609	1580	1536	148	730	1339	1281	785	1756	1070
1070004	1377.64	MA	Massachusetts	11.2422	1.87385	0.369889	2.79794	2.06687	0.432021	3.47687	7.25541	0.543131	23.0551	3.89986	1.62378	0.632771	117	1564	1472	1374	1573	1542	74	282	1091	674	118	1755	589
1070005	1036.7	MA	Massachusetts	24.425	3.04232	0.265904	1.99981	1.84121	0.368444	7.81446	7.82465	0.349291	42.8453	2.8874	3.13047	0.389806	50	1398	1565	1470	1640	1629	11	189	1218	175	147	1535	1231
1070006	4664.31	NH	New Hampshire	14.3667	1.16163	0.0485314	0.581373	1.60984	0.322947	3.53157	5.95495	0.318297	25.7689	6.39292	2.23398	0.206501	91	1696	1875	1803	1702	1702	73	632	1242	568	80	1650	1736
1080101	3405.69	NH	New Hampshire	0.276339	0.416074	0.11561	1.99846	1.43355	0.336997	0.041547	4.1259	0.120299	4.07357	0.11304	-0.249922	1.14293	1323	1897	1751	1471	1742	1682	1387	1133	1481	1843	1021	2088	20
1080102	1315.78	VT	Vermont	1.0691	1.5036	0.304004	4.40935	7.58277	1.77222	0.0875273	4.3238	0.381737	8.68923	0.294577	3.59054	0.551176	825	1628	1529	1198	792	777	1135	1091	1196	1415	707	1485	793
1080103	2392.55	NH	New Hampshire	0.774759	0.727702	0.153578	2.15838	3.65797	0.847346	0.121273	4.27827	0.265763	6.70783	0.17584	1.79929	0.545366	974	1813	1678	1446	1259	1190	989	1103	1288	1542	877	1722	812
1080104	1339.36	VT	Vermont	1.54289	1.32209	0.665603	8.35284	7.32196	1.69413	0.144123	4.3596	0.317394	5.3093	0.39076	-0.419923	1.05293	639	1669	1294	901	815	802	906	1080	1243	1670	608	2091	33
1080105	1843.74	VT	Vermont	0.812987	2.28623	0.300881	3.8792	9.22024	2.13735	0.12458	5.15515	0.433573	11.8835	0.0478892	6.22438	0.383943	956	1487	1534	1257	679	677	971	911	1177	1218	1235	1167	1250
1080106	3422.88	VT	Vermont	1.77351	0.96345	0.106735	1.32743	3.29143	0.734587	0.230272	5.25542	0.382923	9.5588	0.625679	2.68252	0.331034	579	1749	1766	1617	1331	1274	685	882	1195	1360	470	1582	1403
1080107	2198.56	VT	Vermont	1.36283	0.964053	0.118725	1.69345	3.32382	0.75031	0.198595	6.75594	0.442746	10.2802	0.277144	2.40558	0.413135	702	1748	1745	1542	1323	1266	758	399	1167	1318	730	1619	1167
1080201	2636.94	MA	Massachusetts	7.40611	5.04504	0.397446	3.93826	3.44992	0.770034	0.499543	6.81909	0.534503	18.9089	4.23757	4.71862	0.454928	170	1182	1453	1253	1308	1250	407	378	1097	828	108	1337	1076
1080202	1007.91	MA	Massachusetts	4.30918	2.8338	0.166814	1.27861	3.01925	0.668447	0.88986	6.88698	0.210044	16.1588	2.17471	4.28285	0.229906	286	1416	1664	1630	1378	1319	255	359	1349	981	197	1393	1671
1080203	1718.23	MA	Massachusetts	1.34012	3.60689	0.28357	2.83369	3.6973	0.835458	0.192907	7.96726	0.47034	13.4189	0.62025	4.38896	0.392334	710	1327	1547	1369	1253	1198	770	167	1143	1129	474	1378	1221
1080204	1871.87	MA	Massachusetts	5.73542	3.20814	0.3317	2.64839	2.7467	0.596253	1.62095	7.69611	0.47583	18.0944	0.83357	3.51773	0.429507	218	1371	1504	1391	1424	1393	157	203	1137	878	399	1496	1129
1080205	2808.15	CT	Connecticut	22.2846	5.67005	0.347842	4.43974	3.01207	0.641943	2.78818	8.64022	0.700392	37.6613	13.7777	4.64867	0.488505	55	1105	1491	1191	1383	1347	93	81	1007	260	31	1350	989
1080206	1343.56	MA	Massachusetts	4.14917	5.81748	0.254996	2.56834	2.85246	0.619908	1.14204	7.83396	0.423862	18.8619	0.734072	6.16056	0.294234	298	1093	1580	1407	1406	1372	214	186	1181	831	424	1174	1502
1080207	1571.45	CT	Connecticut	8.29695	4.61968	0.206639	2.33343	2.72083	0.578032	3.73789	7.99028	0.390508	24.6608	3.02211	5.02619	0.317059	155	1225	1620	1427	1427	1409	68	160	1192	601	142	1297	1444
1090001	2613.88	MA	Massachusetts	61.8609	2.33705	0.133092	1.06553	1.32907	0.24101	6.65151	8.29061	0.21104	79.2957	37.3341	2.70372	0.28269	12	1478	1721	1685	1765	1785	21	117	1347	23	11	1578	1533
1090002	3082.01	MA	Massachusetts	12.896	3.9071	0.415148	4.18956	2.4911	0.474505	1.47323	6.84462	0.332807	23.3631	3.68755	2.48208	0.627966	102	1303	1441	1220	1466	1491	176	369	1230	653	123	1608	598
1090003	1228.67	MA	Massachusetts	24.1283	1.6476	0.265699	1.90363	2.07304	0.44527	3.88523	8.52477	0.383239	38.1758	7.93584	2.02068	0.485087	51	1604	1566	1494	1571	1529	64	93	1194	252	68	1682	997
1090004	3258.99	MA	Massachusetts	24.8459	4.47781	0.256836	2.09241	2.09228	0.428733	4.13435	8.05714	0.372759	41.3432	13.4741	4.67854	0.309028	49	1233	1575	1456	1565	1549	59	144	1201	195	32	1345	1465
1090005	953.601	RI	Rhode Island	6.27758	4.73562	0.268991	3.37581	2.58565	0.545293	0.704104	7.7142	0.553535	18.365	0.794304	4.2227	0.444273	196	1213	1561	1315	1450	1439	306	199	1083	858	411	1400	1102
1100001	1913.21	CT	Connecticut	6.10182	3.58378	0.468656	5.43401	5.75467	1.31518	1.73054	8.00235	0.705029	18.8926	1.52354	3.76294	0.590849	204	1334	1403	1099	965	955	150	156	1005	830	253	1461	700
1100002	1362.98	CT	Connecticut	6.42619	5.91244	0.351947	4.95493	8.57351	1.9729	0.980208	8.00171	0.579674	23.3182	0.831199	8.48975	0.368542	191	1087	1486	1145	720	714	235	157	1074	659	400	988	1298
1100003	951.074	CT	Connecticut	12.2289	8.53464	0.502945	5.16563	6.54504	1.47221	1.29051	8.2907	0.565594	30.7548	4.74521	9.51037	0.351978	107	912.5	1382	1128	881	881	195	116	1080	413	101	917	1353
1100004	1321.34	CT	Connecticut	30.3698	4.15046	0.2784	2.00022	1.89041	0.375077	5.30464	9.36734	0.231169	48.9858	9.97958	4.17514	0.323903	37	1265	1552	1469	1628	1622	38	41	1320	125	53	1411	1427
1100005	5049.87	CT	Connecticut	9.34642	2.38918	0.714276	4.50183	3.48595	0.754841	1.49072	8.1653	0.867432	20.3352	2.79708	2.20017	0.671715	141	1473	1268	1185	1296	1261	172	130	934	773	151	1654	458
1100006	1160.29	CT	Connecticut	38.6742	0.966919	0.0539989	0.631131	0.703532	0.114336	5.84495	10.4673	0.158348	55.9654	19.7415	1.13733	0.356881	30	1746	1867	1790	1915	1943	31	18	1417	73	20	1854	1338
2020001	4309.34	NY	New York	0.276354	0.191216	0.0127349	0.0752115	0.544841	0.121378	0.062239	5.18928	0.00936891	6.08008	0.0294809	0.561571	0.118112	1322	1982	1994	2010	1960	1927	1252	902	1856	1596	1322	1956	1902
2020002	2731.3	NY	New York	0.560621	0.890821	0.136557	0.482916	2.43518	0.565741	0.304574	6.05553	0.0624098	9.33462	0.0338742	2.47631	0.16319	1090	1767	1709	1837	1478	1416	549	602	1606	1368	1297	1610	1813
2020003	4936.18	NY	New York	4.28262	3.20257	2.36977	10.6147	9.2899	2.17298	0.389444	6.94189	1.41495	13.6885	1.48567	3.48954	0.752589	289	1372	841	796	673	665	480	348	702	1111	258	1501	232
2020004	6607.19	NY	New York	5.07506	3.18131	4.48201	13.7299	10.266	2.39806	0.485979	6.78644	1.75321	14.1489	3.46755	3.55462	0.794346	249	1380	636	658	599	598	416	387	565	1084	128	1489	162
2020005	2403.26	NY	New York	1.04652	2.8065	2.7585	8.75861	7.49417	1.71474	0.419706	7.42981	1.46865	11.4819	0.184122	4.05447	0.683568	839	1424	799	878	800	795	459	244	675	1233	852	1425	411
2020006	6291.53	NY	New York	5.26979	3.22385	1.87197	6.9434	5.44501	1.22404	0.750992	7.39338	1.23902	15.7876	2.79657	3.61242	0.65778	244	1369	923	996	1002	982	288	249	773	1001	152	1481	500
2020007	3077.76	NY	New York	6.00357	2.43104	1.50015	6.75498	3.42241	0.72945	0.846566	7.89415	1.54267	14.6135	1.30444	1.41184	0.827125	208	1468	1015	1009	1312	1279	266	176	645	1056	282	1798	117
2020008	2448.21	NY	New York	11.0323	2.81806	1.32088	4.83373	4.1549	0.871145	1.42639	8.50754	1.2734	23.5552	2.7928	3.86236	0.555851	120	1419	1053	1155	1178	1175	180	94	756	643	154	1449	779
2030101	1940.42	NY	New York	118.966	0.855023	0.14331	0.524514	0.602821	0.1012	5.62061	10.6025	0.341456	136.165	116.75	1.3169	0.284844	5	1779	1698	1824	1944	1971	34	16	1224	5	4	1819	1528
2030102	474.602	NY	New York	312.433	0.598924	0.00923163	0.0353005	0.297808	0.0453803	8.73767	11.2375	0.0112915	333.234	171.959	0.836574	0.0404881	1	1840	2003	2038	2040	2057	8	12	1838	1	1	1904	2018
2030103	2936.74	NJ	New Jersey	57.241	1.71758	0.0845519	0.44569	0.95973	0.184266	8.023	11.6011	0.118743	78.997	6.30325	2.25065	0.165295	16	1590	1812	1852	1847	1843	10	8	1484	24	84	1642	1807
2030104	1099.73	NJ	New Jersey	88.2459	6.05331	0.636342	1.49214	0.88388	0.107181	8.2569	12.5195	0.242719	114.996	136.561	6.21693	0.193557	6	1079	1311	1583	1866	1958	9	4	1311	8	3	1168	1755
2030105	2863	NJ	New Jersey	27.0763	6.80804	3.10733	9.08521	2.24214	0.401053	5.11156	11.2506	1.98593	46.1097	3.95212	4.65719	0.661108	43	1030	756	864	1530	1574	42	11	479	148	116	1348	487
2030201	668.233	NY	New York	40.1291	5.80573	0.034363	0.499843	0.318388	0.0453104	6.87404	8.38667	0.173688	61.0032	6.77969	5.78702	0.079506	29	1095	1915	1831	2034	2058	18	106	1391	52	76	1217	1961
2030202	3520.31	NY	New York	56.3951	6.36187	0.0894322	1.04719	0.220892	0.0330968	4.59474	9.94077	0.313235	76.5225	31.5559	5.90515	0.150624	18	1057	1803	1689	2065	2080	52	25	1249	27	12	1205	1843
2030203	63.0241	CT	Connecticut	0.0976504	8.53464	5.68611e-05	0.000587559	0.0400147	0.00839926	0	11.263	0.000146219	19.9264	7.57511	8.56587	6.85883e-05	1585	912.5	2077	2090	2099	2098	2108.5	10	2064	782	70	979	2095
2040101	3083.44	NY	New York	0.83936	1.00038	1.16495	5.49129	6.10679	1.40681	0.190259	7.47872	1.29094	9.88235	0.200609	2.66496	0.673262	939	1736	1091	1092	927	914	777	236	750	1334	818	1587	452
2040102	2176.62	NY	New York	0.466635	1.02896	0.439694	1.75569	5.42852	1.25356	0.145006	8.17819	0.431273	12.6778	0.0784371	4.3192	0.289007	1156	1726	1421	1530	1003	973	903	129	1178	1171	1120	1389	1514
2040103	1548.68	PA	Pennsylvania	2.08942	1.10438	0.563782	4.84964	5.07038	1.14546	0.169365	8.16206	1.13008	11.1643	0.234587	1.87353	0.721332	510	1708	1343	1153	1053	1026	834	131	825	1254	780	1711	310
2040104	3962.02	PA	Pennsylvania	3.35658	1.19834	0.299743	1.14638	1.8412	0.400923	0.486503	8.61224	0.254968	14.2473	0.641512	2.04694	0.358994	349	1690	1536	1663	1641	1575	415	83	1299	1079	466	1678	1330
2040105	3520.75	NJ	New Jersey	11.2868	9.81612	5.65739	16.0053	4.9333	1.02868	3.75985	9.76284	2.80215	28.1823	2.21315	6.17501	0.721599	116	852	551	604	1070	1087	67	29	298	485	195	1171	309
2040106	3526.73	PA	Pennsylvania	11.0328	8.37737	5.48792	13.3307	3.35893	0.823226	1.97571	9.56674	1.67836	25.6455	3.34276	4.74861	0.737346	119	923	560	685	1315	1209	134	35	588	573	135	1331	275
2040201	1408.29	PA	Pennsylvania	28.3919	8.05827	6.35864	14.4207	3.07522	0.616103	3.93624	11.0021	2.49886	45.7856	12.9864	4.95414	0.744301	42	943	516	641	1368	1376	62	13	361	153	35	1307	255
2040202	2981.82	NJ	New Jersey	60.7536	10.6466	3.18619	7.275	2.89442	0.617264	7.20369	11.6578	1.26386	88.4499	54.1792	10.0988	0.418735	13	824	751	974	1399	1375	17	7	764	14	8	883	1154
2040203	4952.29	PA	Pennsylvania	19.8477	18.4893	8.45001	22.5819	23.0109	6.30186	4.61434	9.9533	2.78177	55.4818	5.21712	23.8482	0.486363	62	581	448	474	133	112	50	24	306	79	92	375	992
2040204	19.8298	DE	Delaware	0	0	0.00601765	0.0133706	0.0350792	0.00724592	0	10.9442	0	10.9647	0	0.0204803	0.394985	2110	2113	2019	2060	2103	2102	2108.5	14	2102.5	1266	1853.5	2072	1213
2040205	1930.15	PA	Pennsylvania	22.6819	38.5246	10.2091	25.5371	13.9099	3.28739	4.90537	9.6006	2.62881	71.007	8.93912	36.4479	0.411988	54	275	405	433	380	372	45	32	334	33	59	132	1170
2040206	2626.67	NJ	New Jersey	5.76329	19.7114	6.70674	16.8003	2.98824	0.637182	0.705935	8.88412	1.94695	27.3223	1.26844	13.9159	0.546953	215	551	498	583	1389	1352	305	64	498	509	288	684	807
2040207	1619.04	DE	Delaware	5.27637	35.0831	16.3898	37.6868	11.5466	4.35719	1.91119	6.66128	2.4818	34.8243	1.41734	23.4572	0.616361	242	302	306	310	517	239	140	420	364	320	266	386	637
2040301	3710.01	NJ	New Jersey	11.9113	5.01153	0.572729	1.70456	0.841817	0.127444	3.30788	9.97823	0.344289	29.7914	3.53742	4.93836	0.256598	110	1187	1337	1540	1878	1917	80	23	1221	441	126	1308	1598
2040302	1818.42	NJ	New Jersey	9.65354	7.61981	0.339335	1.98947	0.545441	0.099857	3.14755	9.24429	0.37261	28.4606	6.97065	6.78787	0.22666	137	979	1500	1475	1959	1973	87	44	1203	477	73	1121	1683
2040303	1920.36	DE	Delaware	2.75804	25.6963	3.67064	7.91264	15.2503	6.65842	0.355532	7.7131	1.32994	40.8728	2.60513	31.3761	0.201397	406	426	707	923	331	96	508	201	735	204	165	205	1746
2040304	1191.23	VA	Virginia	0.920705	22.081	2.46639	3.97488	2.74814	1.22017	0.0562177	6.7861	0.697304	29.8634	0	22.7977	0.148468	892	496	833	1245	1422	985	1295	388	1009	440	1853.5	406	1848
2050101	5927.48	NY	New York	1.62519	2.6565	2.91641	10.2261	10.5597	2.44808	0.189903	7.37778	1.95393	12.6513	0.196153	5.41235	0.653908	615	1441	778	817	579	587	778	252	496	1172	828	1258	511
2050102	4162.8	NY	New York	2.22664	3.95992	3.54228	13.5186	16.668	3.90002	0.250694	7.47746	2.1629	16.7064	0.530634	8.91453	0.602617	475	1291	716	672	274	278	642	237	443	953	517	960	665
2050103	2705.79	NY	New York	3.95023	3.55728	1.96245	9.33045	12.6441	2.91896	0.466468	7.28077	1.78944	17.6119	2.80058	7.70385	0.547745	311	1335	903	851	459	469	432	274	554	894	150	1044	804
2050104	3585.13	NY	New York	1.216	3.91705	3.04692	13.6009	11.6785	2.72946	0.119216	6.96318	2.18338	10.6105	0.353858	4.49548	0.751581	759	1302	766	669	509	515	1001	342	437	1290	652	1371	235
2050105	3138.47	NY	New York	3.01023	4.72865	2.78318	13.243	12.6688	2.94767	0.265003	7.00836	2.00204	14.2735	1.15977	5.99199	0.688486	374	1215	795	687	457	459	609	331	475	1077	310	1194	397
2050106	5191.43	PA	Pennsylvania	1.35968	3.12928	2.79788	12.1098	12.1681	2.89268	0.3114	7.37585	2.35187	12.1397	0.101598	5.44464	0.689843	703	1389	792	738	486	474	545	254	391	1201	1056	1256	390
2050107	4572.75	PA	Pennsylvania	7.78601	6.05784	3.72061	10.4638	5.49208	1.36575	1.18455	8.56119	1.69243	20.9728	3.56806	5.13343	0.670875	166	1077	703	802	996	935	211	90	584	745	125	1289	463
2050201	4136.01	PA	Pennsylvania	1.45673	2.34544	1.8314	4.62491	3.82165	0.866804	0.294478	9.0259	1.0246	13.2839	0.473132	3.53137	0.567037	668	1476	938	1177	1241	1178	559	52	867	1136	548	1494	755
2050202	2677.96	PA	Pennsylvania	0.296171	0.621336	0.267385	0.932256	1.69706	0.390319	0.050361	8.19164	0.239621	9.80137	0.0659853	1.50282	0.382844	1295	1830	1562	1716	1682	1593	1324	128	1312	1343	1168	1781	1254
2050203	2031.22	PA	Pennsylvania	0.469954	2.23188	0.641754	1.86782	6.65227	1.64556	0.0768817	8.38434	0.271146	14.9437	0.163613	6.28367	0.229138	1155	1500	1308	1503	872	816	1174	107	1279	1036	902	1158	1672
2050204	2002.7	PA	Pennsylvania	4.32224	4.31075	5.21781	13.0743	9.19877	2.15175	0.32612	8.64281	1.48132	16.7924	1.1643	4.98257	0.724063	284	1249	581	696	681	671	532	79	670	943	306	1301	301
2050205	2539.98	PA	Pennsylvania	0.427583	3.23752	1.21807	3.97756	7.23422	1.7027	0.134869	8.04925	0.757906	14.6213	0.067375	6.76747	0.370177	1192	1365	1072	1244	820	800	937	145	980	1054	1161	1126	1296
2050206	4686.95	PA	Pennsylvania	2.45938	6.18737	6.27956	15.1081	10.4528	2.70634	0.274125	8.25184	2.08557	16.0906	0.835986	7.19086	0.677525	440	1066	523	622	589	523	593	119	461	986	397	1080	435
2050301	3750.66	PA	Pennsylvania	2.99334	9.09924	9.27475	22.7677	21.406	6.04251	0.59881	8.80122	2.52968	23.3632	1.24332	13.4995	0.627777	375	887	428	472	161	126	357	69	353	652	294	710	600
2050302	2566.37	PA	Pennsylvania	3.7914	6.06989	5.43765	18.4342	20.1035	4.77445	0.498972	8.94187	1.80672	21.6347	2.39419	10.2091	0.643577	320	1075	563	544	181	197	409	58	543	717	180	879	555
2050303	2492.09	PA	Pennsylvania	1.18966	5.53095	5.4169	15.813	15.3823	3.64545	0.107242	8.43699	1.89959	16.6056	0.191507	8.7713	0.643216	771	1125	564	608	324	317	1051	97	515	962	835	965	558
2050304	3756.68	PA	Pennsylvania	1.62244	6.74757	6.44733	17.7409	23.3181	6.02058	0.185649	8.8502	1.94144	23.4099	0.389107	14.693	0.546986	616	1032	511	562	130	128	783	67	500	650	609	650	806
2050305	4860.52	PA	Pennsylvania	8.28167	11.8651	9.17196	28.5827	38.7115	10.4843	1.4917	9.67177	3.20425	40.1267	2.39915	23.8858	0.544759	156	771	431	390	34	33	171	31	245	212	179	373	816
2050306	6438.15	PA	Pennsylvania	9.56146	24.7688	16.2346	50.2446	67.8023	18.5269	1.98268	9.15479	4.50509	60.7332	2.73448	44.5393	0.530096	139	443	307	229	6	4	132	48	73	54	160	69	865
2060001	3.63105	MD	Maryland	0	0	0.0182099	0.0452835	0	0	0	8.4	0.504	8.37293	0	0.476926	0.0867152	2110	2113	1971	2027	2114	2114	2108.5	105	1122	1434	1853.5	1974	1950
2060002	3031.02	MD	Maryland	3.18391	37.9675	21.5803	46.499	9.92091	2.74832	0.689456	7.98978	3.62257	32.0845	0.451503	23.8439	0.661033	363	279	252	249	626	509	315	161	185	385	564	376	488
2060003	3525.98	MD	Maryland	32.4163	13.1859	5.50805	14.825	6.86128	1.43977	4.00235	10.2126	2.154	55.9217	14.5052	11.4445	0.564341	34	714	558	633	861	899	61	20	444	75	30	808	761
2060004	861.778	MD	Maryland	18.968	6.46492	1.67704	4.26608	1.45966	0.254031	4.61186	9.37475	0.659038	38.0361	4.36344	5.74055	0.426326	66	1048	969	1212	1736	1777	51	40	1026	254	104	1224	1137
2060005	2394.3	MD	Maryland	1.86399	35.9726	19.4953	39.832	10.0539	3.96619	0.258696	7.36346	2.80895	31.2097	0.722723	24.5325	0.61885	557	294	274	297	614	271	621	257	296	402	427	355	627
2060006	2401.1	MD	Maryland	16.8612	7.8279	3.74361	10.0406	2.33894	0.437907	4.54874	9.5931	1.98746	34.435	4.01888	5.41944	0.649454	73	964	701	825	1504	1539	53	33	478	332	113	1257	534
2070001	3832.79	WV	West Virginia	0.4865	1.86967	0.579657	4.69964	10.1632	2.88534	0.0174447	6.67829	0.992587	12.2098	0.172205	6.02017	0.438407	1146	1565	1336	1170	604	477	1627	416	881	1193	883	1187	1113
2070002	3478.64	WV	West Virginia	1.99507	3.31312	1.14693	4.82318	8.20708	1.98819	0.16608	7.41578	0.891742	15.4327	2.4642	6.7475	0.416845	528	1356	1100	1157	741	709	849	245	925	1019	174	1128	1160
2070003	3120.24	WV	West Virginia	0.531645	3.28216	0.859264	4.84523	10.3352	2.75009	0.0574843	7.5837	0.88037	15.0541	0.0438677	7.76169	0.384331	1113	1361	1202	1154	597	508	1287	216	926	1031	1255	1038	1249
2070004	5897.88	PA	Pennsylvania	5.0026	11.6827	6.95717	25.671	35.8915	8.80292	0.571677	8.37682	3.21749	34.0085	1.30564	23.2749	0.524477	252	779	485	428	39	47	369	108	243	342	281	390	882
2070005	4330.25	VA	Virginia	3.46737	8.31199	3.99994	16.7357	38.9181	10.6434	0.281245	7.13675	2.31911	34.7363	1.06403	26.1701	0.390056	339	930	675	586	33	30	581	311	402	321	333	314	1228
2070006	2677.7	VA	Virginia	1.62211	8.08822	3.82071	16.2673	35.3672	9.68454	0.263614	7.32594	2.22806	30.536	0.372283	23.5524	0.408523	617	941	692	596	40	39	613	267	429	418	631	383	1178
2070007	911.246	VA	Virginia	3.73984	12.591	6.83181	21.4295	19.5008	3.85814	0.607635	7.26809	3.32671	25.2516	0.376628	16.9627	0.558173	322	736	488	493	201	284	351	279	226	580	625	574	777
2070008	3206.86	VA	Virginia	18.2193	10.9467	5.78768	17.6413	12.0322	2.37535	5.68581	8.66313	3.2563	41.3182	1.20022	12.0063	0.595033	69	809	542	566	493	603	32	77	239	197	303	773	683
2070009	2511	MD	Maryland	6.89969	21.2403	13.112	36.5133	22.9089	5.37397	0.964814	8.89879	4.5954	32.1374	1.6732	19.9695	0.64645	181	520	342	321	138	162	236	62	66	383	232	484	545
2070010	3331.35	VA	Virginia	56.7347	5.69807	1.52004	5.38113	5.74616	1.13578	9.30688	9.83626	1.26447	82.3252	44.1388	7.71183	0.410994	17	1103	1013	1105	968	1031	5	28	763	20	9	1042	1174
2070011	3711.86	MD	Maryland	4.83713	9.83922	4.55909	10.2779	1.96862	0.390326	1.44554	7.88224	1.09388	19.8636	0.713808	6.79259	0.602086	259	851	629	811	1601	1592	179	177	840	783	431	1119	668
2080101	2.37106	MD	Maryland	1.30309e-06	0	0.00287336	0.00589041	0	0	0	7.63333	0.282433	7.63032	0	0.279416	0.0206459	2103	2113	2043	2077	2114	2114	2108.5	212	1269	1474	1853.5	2030	2044
2080102	1477.31	VA	Virginia	1.47409	13.9338	6.45679	12.9391	0.618592	0.114142	0.29478	7.44842	0.967035	17.1733	0.0242804	8.92303	0.59185	659	690	510	702	1938	1944	558	243	893	924	1357	959	693
2080103	4032.09	VA	Virginia	1.7329	9.46893	4.27069	14.9268	15.8793	3.2101	0.255989	7.23379	2.52759	20.7047	0.236302	14.0096	0.515848	589	870	651	629	311	391	628	286	354	755	778	681	913
2080104	2742.98	VA	Virginia	3.42977	16.162	8.83056	18.1902	1.27462	0.260109	0.301269	7.9079	1.51565	19.4558	0.906784	9.33254	0.660915	345	624	436	551	1776	1771	551	172	659	798	373	931	490
2080105	2359.39	VA	Virginia	1.51726	10.6871	6.49979	13.5116	2.45736	0.496573	0.537749	7.77231	1.18187	15.4634	0.0580281	6.81798	0.664628	649	822	508	673	1471	1471	387	193	802	1018	1196	1116	477
2080106	3812.19	VA	Virginia	1.80077	10.483	5.75188	13.9724	6.47175	1.2854	0.47412	7.52936	1.51792	17.2531	0.491546	8.96673	0.609107	570	828	543	654	890	963	425	222	657	918	539	956	650
2080107	701.596	VA	Virginia	3.56528	7.26885	3.53176	6.76262	1.35656	0.268162	1.33439	8.07658	0.744745	18.1026	0	5.87113	0.535282	332	1004	721	1008	1761	1764	189	141	988	876	1853.5	1210	850
2080108	525.446	VA	Virginia	44.7893	7.45836	0.99663	1.7787	0.291997	0.0425962	6.45863	8.41971	0.079283	66.5934	12.9076	7.00498	0.2025	24	991	1147	1525	2042	2061	26	101	1563	42	36	1097	1743
2080109	2121.4	DE	Delaware	2.40112	31.5617	12.5082	26.7092	18.7378	7.97637	0.59646	7.51144	3.45175	38.6312	0.384096	31.5739	0.458266	448	336	357	418	221	62	359	228	210	243	613	200	1066
2080110	1819.04	MD	Maryland	2.48842	15.7749	6.42	12.4116	10.246	4.58865	0.208219	7.55526	1.22107	25.6926	0.950601	16.6617	0.426907	431	636	513	723	600	217	737	218	784	570	362	585	1134
2080111	2348.4	MD	Maryland	1.13747	16.9623	6.77506	12.1114	11.3689	5.0926	0.251804	7.09283	1.89751	26.3843	0.176354	19.7997	0.379534	792	606	493	737	531	180	640	320	516	547	873	494	1263
2080201	5728.14	VA	Virginia	0.53309	2.09502	0.542309	2.93217	5.07978	1.053	0.161501	7.1409	0.648128	11.5674	0.147869	4.38008	0.400994	1111	1525	1355	1359	1050	1076	863	310	1033	1231	936	1381	1193
2080202	2170.81	VA	Virginia	1.03911	5.06491	1.37908	7.48911	18.1543	3.98784	0.129118	6.50658	1.31237	20.7962	0.338455	14.4337	0.341613	841	1180	1039	949	240	268	960	463	744	751	665	662	1378
2080203	5240.27	VA	Virginia	2.02186	3.37963	0.682557	4.76808	7.6951	1.54097	0.854666	7.02931	1.05054	15.3541	0.854345	6.49878	0.423195	521	1350	1287	1166	781	854	261	328	855	1022	393	1143	1144
2080204	1989.41	VA	Virginia	4.85822	4.21404	1.05902	5.7859	7.47754	1.40018	0.433779	7.40505	1.46766	18.2616	1.04441	7.03219	0.451386	258	1257	1130	1074	801	916	451	246	676	867	340	1094	1086
2080205	2447.3	VA	Virginia	5.64041	4.18328	1.25216	5.84395	7.40323	1.78416	0.211321	7.09756	1.05127	18.1598	0.00725198	6.26183	0.482741	222	1262	1068	1070	808	773	730	319	854	874	1507	1161	1003
2080206	3444.68	VA	Virginia	13.2305	10.5477	4.93818	9.80803	1.62347	0.318711	3.63439	8.33318	0.877346	32.1807	11.7025	7.85999	0.555129	101	826	607	831	1698	1707	70	114	929	381	38	1033	781
2080207	4170.67	VA	Virginia	3.56462	5.12594	1.69758	6.52066	9.14218	2.21177	0.44716	7.07061	1.15174	18.3157	0.879083	8.385	0.437462	333	1168	963	1020	688	650	441	321	815	864	380	995	1116
2080208	1198.68	VA	Virginia	29.9139	19.166	6.98977	12.8418	1.19159	0.296913	2.73977	8.97489	0.940747	55.8373	11.577	15.1494	0.45878	39	565	483	706	1794	1730	94	56	907	76	39	637	1063
3010101	5674.65	VA	Virginia	4.15922	7.16142	0.906669	7.70442	13.9899	2.81218	0.435572	7.06392	1.60035	23.2001	1.21275	13.1417	0.369585	297	1013	1183	933	373	496	449	323	621	668	301	729	1297
3010102	4502.55	VA	Virginia	0.979187	7.33228	1.82723	7.22337	8.92602	1.71675	0.190405	6.74827	1.40612	17.0633	0.226233	10.5515	0.40638	864	1001	939	978	703	794	776	401	706	928	789	864	1182
3010103	5323.72	VA	Virginia	2.81921	6.6905	0.772747	5.15915	7.50074	1.60019	0.835653	7.21593	1.18923	19.0754	0.667957	9.39387	0.354507	399	1036	1235	1131	799	836	269	291	796	816	453	926	1344
3010104	3325.53	NC	North Carolina	2.16943	7.81981	1.41185	6.04738	6.52756	1.41837	0.169015	6.7274	1.32098	17.3593	1.33268	9.61445	0.386122	489	965	1034	1061	882	906	836	405	740	913	275	910	1244
3010105	1545.63	VA	Virginia	1.11751	8.47044	0.852314	7.49434	10.6159	2.14102	0.154879	6.74229	1.68675	18.318	0.0641383	11.99	0.384633	801	918	1207	948	576	674	878	403	586	863	1175	775	1247
3010106	1532.87	VA	Virginia	1.11248	8.28452	3.55024	8.24165	6.59822	1.48688	0.116393	6.82263	1.12513	16.7559	0.0442516	9.82958	0.456065	803	931	715	909	877	876	1015	377	827	951	1251	899	1074
3010107	3387.67	NC	North Carolina	1.40742	18.4292	9.91991	22.4423	4.89162	1.73077	0.0829537	6.50269	1.58557	17.0607	0.47756	10.6532	0.678108	688	584	414	478	1077	790	1154	464	628	929	543	858	430
3010201	4463.26	VA	Virginia	0.812785	9.19693	6.96072	12.9692	3.72048	0.863536	0.120741	7.11911	1.23571	14.098	0.105264	7.28108	0.640446	957	882	484	698	1251	1180	994	314	774	1086	1041	1073	569
3010202	1917.39	VA	Virginia	1.5106	16.4053	12.757	22.8633	1.83706	0.446103	0.288886	7.50756	1.89171	16.9971	0.170578	9.58175	0.704677	650	622	347	470	1644	1527	567	231	518	934	885	913	346
3010203	2324.98	NC	North Carolina	1.01764	19.0524	12.6813	25.3668	5.33884	1.93278	0.0951173	6.67142	1.63139	17.5572	0.109268	11.4044	0.689854	848	569	350	439	1019	727	1097	417	606	902	1031	810	389
3010204	4175.76	VA	Virginia	0.937517	10.8892	7.0359	15.2904	5.65047	1.55969	0.0928687	6.89157	1.4791	14.6474	0.0971471	8.20451	0.650797	884	813	481	618	978	849	1107	358	672	1051	1068	1010	526
3010205	7675.59	NC	North Carolina	1.77861	21.1705	11.9948	23.6463	0.992166	0.312057	0.69	6.3746	1.15691	19.0423	0.131935	11.356	0.675563	577	524	370	459	1842	1715	313	495	810	817	964	816	442
3020101	3379.48	NC	North Carolina	3.43397	14.9407	6.7085	15.7087	7.94127	2.26304	0.348385	6.76871	1.81529	22.1699	0.905413	13.4341	0.539024	344	658	497	612	760	633	513	396	537	703	374	715	836
3020102	2315.57	NC	North Carolina	0.950217	13.5479	6.70617	15.697	6.40181	1.83177	0.222857	6.81417	1.67758	17.1143	0.145111	10.8047	0.592303	878	703	499	613	898	763	703	381	591	927	942	850	691
3020103	2487.02	NC	North Carolina	3.75133	26.2622	15.1288	32.0518	9.30291	2.89728	0.518118	6.23849	2.36193	26.2528	1.37746	18.1068	0.639009	321	417	318	361	672	473	397	529	388	552	269	548	572
3020104	3294.07	NC	North Carolina	0.719134	18.5246	12.2762	27.88	2.05056	0.605904	0.07534	5.87921	1.55486	11.0392	0.0290713	5.92036	0.824843	993	580	363	403	1574	1388	1184	654	641	1261	1324	1204	122
3020105	1406.65	NC	North Carolina	0.113504	12.4815	2.24394	5.43155	0.0368531	0.00791722	0.032238	5.40385	0.227731	14.8724	0	9.55054	0.362536	1551	741	861	1100	2101	2100	1458	835	1323	1039	1853.5	916	1319
3020201	6232.02	NC	North Carolina	10.7827	14.877	6.71053	14.9873	11.3444	3.37525	2.1261	7.10806	1.71027	34.5862	2.74298	16.2796	0.479335	125	662	495	624	532	357	120	317	576	325	158	597	1014
3020202	2759.43	NC	North Carolina	3.6042	23.6444	12.6594	29.1025	20.3955	6.52965	0.410553	5.62595	1.87986	30.7079	0.319023	22.947	0.559131	330	460	352	384	176	101	468	744	521	414	679	399	775
3020203	2612.18	NC	North Carolina	3.4182	31.0978	16.9975	37.1514	27.5378	8.72639	0.502543	6.09443	2.66689	39.7705	1.00755	32.4222	0.533987	346	344	298	314	80	48	405	584	327	217	348	183	853
3020204	3457.89	NC	North Carolina	1.54427	14.4152	4.91865	11.3952	8.38143	2.62152	0.157884	5.75669	0.773151	21.1574	0.320073	14.4717	0.440532	638	675	608	769	726	546	869	699	970	735	676	658	1111
3020301	1966.25	NC	North Carolina	2.12353	7.90023	1.30878	2.73168	5.84864	1.8427	0.243774	6.05494	0.548193	18.9055	0.332308	11.0315	0.198478	500	960	1057	1382	958	757	654	603	1089	829	671	826	1749
3020302	1615.07	NC	North Carolina	6.07223	5.957	0.882974	1.81743	8.93815	2.8789	0.827074	5.8714	0.444652	23.8525	0.0215068	11.5265	0.136199	205	1086	1191	1513	701	481	272	659	1165	631	1382	804	1870
3030002	4422.62	NC	North Carolina	10.7114	7.09195	1.54797	6.14704	9.97858	2.43372	1.69429	7.73116	1.72114	30.1746	3.29036	11.7589	0.343296	126	1019	1005	1053	620	593	154	198	573	435	136	792	1374
3030003	3755.8	NC	North Carolina	4.62165	4.78512	1.56084	6.21082	14.7394	4.30607	0.639865	6.99534	1.50769	22.8254	0.932692	12.0762	0.33963	274	1204	1001	1049	347	245	336	336	663	680	367	768	1382
3030004	4221.6	NC	North Carolina	6.95901	9.27756	3.74811	9.30281	9.09931	3.01462	0.750342	6.83253	1.00213	24.3494	1.55567	10.8097	0.462539	180	878	699	853	690	439	289	374	878	612	249	849	1051
3030005	2749.63	NC	North Carolina	2.53393	6.90218	2.66636	6.09692	14.5496	4.55765	0.387704	6.02258	0.549919	22.4078	1.23199	14.0135	0.303173	424	1026	810	1060	354	222	482	614	1087	692	298	680	1478
3030006	4076.5	NC	North Carolina	1.60996	21.5864	8.84398	22.2887	61.2754	19.5693	0.319452	5.55885	1.70102	57.3359	0.190165	51.5487	0.301862	620	513	435	481	10	3	535	766	581	65	841	39	1485
3030007	4509.98	NC	North Carolina	2.03938	15.8593	7.4201	18.6212	56.391	18.0506	0.350762	5.63474	1.32179	51.0235	0.53049	44.3204	0.295848	518	633	469	536	13	6	510	739	739	107	518	70	1497
3040101	6357.76	NC	North Carolina	5.2741	8.83241	2.75839	10.2602	17.1087	4.95384	0.695025	6.79329	1.5193	26.2479	1.63397	15.0048	0.406102	243	901	800	815	263	186	309	386	656	553	238	640	1184
3040102	2347.88	NC	North Carolina	3.12532	11.7781	5.3491	17.9078	24.7258	6.40006	0.689689	6.68033	2.39547	28.0404	0.398337	19.9405	0.473147	366	776	571	558	114	108	314	413	383	490	604	485	1029
3040103	3081.68	NC	North Carolina	5.83988	8.05137	2.88734	8.63376	12.3986	3.26256	0.943294	7.4528	1.44625	25.677	0.794807	12.8873	0.401177	213	944	782	886	471	375	241	240	686	572	409	737	1192
3040104	2250.82	NC	North Carolina	1.34137	4.08104	2.16204	5.61163	13.1718	4.45179	0.200674	6.90198	0.842955	17.7954	0.237488	10.1944	0.355031	709	1272	870	1086	421	227	752	356	946	892	776	881	1340
3040105	3670.86	NC	North Carolina	8.22205	12.3073	9.60317	23.1372	17.0674	5.2951	1.00465	7.05449	2.28882	26.8267	2.22716	12.8344	0.643208	158	749	422	468	264	171	231	324	414	525	193	738	559
3040201	6557.67	SC	South Carolina	2.58871	10.7659	5.35347	11.931	5.75262	1.88365	0.272444	6.56491	1.29512	17.4834	0.939355	9.35247	0.560576	420	817	570	745	966	744	598	448	749	904	364	928	772
3040202	3660.05	SC	South Carolina	1.45227	10.9597	7.08457	14.9547	4.71124	1.4154	0.438373	6.25946	1.64858	14.5354	0.694393	8.03391	0.650527	669	808	477	628	1107	908	447	523	599	1062	436	1016	529
3040203	4539.75	NC	North Carolina	2.59846	16.5057	11.3696	25.6288	15.3123	5.02108	0.28547	6.29627	1.98439	21.718	0.642934	14.5222	0.63831	418	619	382	431	329	183	569	512	481	712	465	655	573
3040204	3542.42	SC	South Carolina	1.97779	14.7059	9.80156	20.9636	6.06765	1.9736	0.552913	6.14512	1.87109	16.3138	0.509797	9.50905	0.687948	534	665	416	499	931	713	377	564	523	976	533	918	399
3040205	5337.44	SC	South Carolina	2.01634	12.8828	8.05514	18.1891	2.54348	0.794307	0.258655	6.06795	1.62952	12.8409	0.533894	6.12749	0.748012	524	727	457	552	1456	1229	622	593	607	1164	512	1178	244
3040206	4277.13	NC	North Carolina	2.84798	11.5368	6.13129	12.9028	9.15622	2.7368	0.314011	5.8048	1.00623	20.1515	1.16373	12.1909	0.514185	392	785	529	705	686	511	541	682	876	777	307	764	917
3040207	1336.14	SC	South Carolina	1.20988	5.29609	1.2037	2.86251	0.70007	0.153467	0.317578	6.08282	0.367972	11.7942	1.55185	4.55185	0.386077	763	1154	1078	1366	1916	1881	536	588	1204	1221	250	1361	1245
3040208	1025.57	NC	North Carolina	4.23017	6.15111	0.356305	0.716751	1.70382	0.487437	0.382756	5.98804	0.174843	17.608	3.99767	7.18189	0.0907436	294	1071	1482	1765	1681	1478	487	623	1386	895	115	1081	1944
3050101	6105.72	NC	North Carolina	6.65997	4.75867	0.922465	4.11199	8.8201	2.29653	1.2755	6.77703	0.93851	22.8052	1.12765	9.03123	0.31286	187	1208	1175	1229	709	625	198	393	909	682	316	951	1456
3050102	1711.71	NC	North Carolina	7.06434	5.029	2.48481	7.98075	8.40966	1.96722	1.56457	6.61752	1.77245	21.2219	2.46641	7.74795	0.507401	179	1186	832	920	725	717	164	433	557	731	173	1040	940
3050103	3456.09	SC	South Carolina	14.5758	5.40558	1.57171	5.23452	8.52711	2.51075	3.25806	7.2561	1.0597	32.8491	4.86738	8.81883	0.372475	88	1145	999	1122	721	569	81	281	852	368	97	963	1284
3050104	3255.2	SC	South Carolina	1.9533	3.92063	0.852514	2.69981	4.40049	1.3426	0.282908	6.50201	0.452319	13.8694	0.125501	5.58355	0.325932	541	1299	1206	1384	1144	943	573	465	1158	1097	982	1243	1419
3050105	6419.4	NC	North Carolina	3.69135	5.22432	1.06914	4.1833	6.42675	1.43854	0.632258	6.05275	1.20067	17.4747	0.824495	8.29903	0.335138	326	1164	1123	1221	895	900	343	604	792	905	402	1002	1392
3050106	3338	SC	South Carolina	3.19105	2.82062	0.22156	1.88667	4.37289	1.11301	1.01914	6.50739	0.514341	15.133	0.791003	4.92973	0.276784	360	1418	1606	1501	1151	1041	229	462	1117	1029	412	1309	1550
3050107	2093.81	SC	South Carolina	5.45669	3.1392	0.13392	1.89991	3.65474	0.698975	1.47567	6.33977	0.942333	17.6011	1.53648	5.2713	0.264936	230	1387	1717	1497	1260	1296	174	502	905	897	251	1276	1581
3050108	1895.27	SC	South Carolina	6.5096	3.51998	0.148944	2.22323	7.30974	1.65749	1.20898	6.41585	0.852194	21.2324	2.06005	7.95014	0.218534	189	1339	1689	1436	818	812	206	487	942	730	204	1026	1702
3050109	6538.72	SC	South Carolina	5.38106	4.70362	0.294688	3.5429	9.17868	2.25387	1.1105	6.02337	0.913106	20.8951	2.05265	9.29332	0.276008	236	1218	1539	1299	683	636	216	613	921	747	205	933	1552
3050110	1786.11	SC	South Carolina	9.21688	8.1258	1.17393	4.52661	3.03742	0.981196	1.94372	7.03064	0.640176	25.0206	8.97084	7.46951	0.37734	143	937	1089	1183	1376	1107	137	327	1036	589	58	1057	1267
3050111	1421.09	SC	South Carolina	1.09309	15.8788	5.70212	14.9023	3.88509	1.22043	0.236522	5.84576	1.34568	16.5187	0.0613228	10.689	0.58232	816	632	547	630	1226	984	672	671	725	964	1183	856	723
3050112	1814.33	SC	South Carolina	0.414595	5.81162	0.901894	2.09552	0.813734	0.204276	0.457285	6.13759	0.340484	12.2369	0.0426681	5.56794	0.273442	1202	1094	1184	1455	1888	1823	438	568	1225	1191	1263	1245	1559
3050201	3175.77	SC	South Carolina	9.08992	3.17453	0.173552	0.60512	0.697083	0.159321	0.625273	6.67986	0.266173	19.6758	5.58354	3.54689	0.145741	144	1381	1655	1797	1918	1871	344	414	1286	790	88	1491	1853
3050202	829.383	SC	South Carolina	3.40264	2.21606	0.621407	1.94339	1.05773	0.2792	1.12782	6.57636	0.244961	12.7794	0	1.91756	0.503345	348	1502	1320	1484	1826	1750	215	441	1308	1166	1853.5	1699	952
3050203	1968.57	SC	South Carolina	2.42492	11.4108	2.66996	9.21192	6.45873	2.06384	0.74905	6.05615	1.19889	18.4939	0.812175	10.4626	0.468215	446	791	808	857	891	694	290	600	794	850	405	870	1038
3050204	2246.61	SC	South Carolina	1.24629	8.59796	2.55813	8.85381	5.57432	1.58722	0.418879	5.84044	1.30396	13.795	0.0967992	7.59333	0.538319	750	909	825	874	987	841	461	672	747	1103	1069	1052	839
3050205	1693.81	SC	South Carolina	1.54914	12.439	4.17067	11.3177	4.85891	1.42369	0.510751	6.16097	1.86392	16.948	0.0277975	10.5911	0.516584	635	744	659	771	1080	903	400	556	525	938	1331	861	906
3050206	2253.43	SC	South Carolina	0.901656	5.53628	3.09778	8.55353	2.36508	0.639274	0.634149	5.84947	0.720636	9.1916	0.0598163	2.52696	0.771945	903	1123	759	890	1495	1349	340	670	999	1375	1188	1601	202
3050207	4757.6	SC	South Carolina	1.05045	6.62783	1.88638	5.28969	1.88174	0.407216	0.147795	5.54135	0.758638	11.4386	0.141524	5.45769	0.492184	837	1042	920	1114	1629	1570	897	778	979	1237	946	1255	976
3050208	2419.81	SC	South Carolina	2.61287	5.27957	1.87749	5.25148	0.588731	0.106131	0.255063	5.54506	0.49223	10.8012	0.624364	2.88041	0.645789	417	1157	922	1119	1948	1962	629	776	1127	1277	472	1559	547
3050209	577.929	SC	South Carolina	1.17319	1.53837	0.0152191	0.0394956	0.28372	0.0532177	1.30291	6.14465	0.0557129	10.3653	2.36811	1.80031	0.0214672	777	1623	1981	2032	2046	2045	194	565	1622	1309	181	1720	2043
3050210	182.241	SC	South Carolina	0.422322	2.25355	0.0108883	0.0643922	0.179284	0.0294208	0.754436	5.38901	0.0861975	8.91568	0	2.4361	0.0257518	1197	1496	1999	2017	2078	2084	286	841	1550	1392	1853.5	1614	2036
3060101	2662.61	SC	South Carolina	4.12975	3.23299	0.182848	2.1892	7.81237	1.93228	0.551815	5.55961	0.654552	17.3479	0.572905	7.76129	0.220009	299	1366	1642	1442	772	728	378	765	1030	914	491	1039	1699
3060102	2562.97	GA	Georgia	1.42479	2.53099	0.135036	1.84328	12.7351	4.08335	0.242046	5.42236	0.50955	16.5637	0.147271	9.98407	0.155849	681	1458	1714	1506	452	262	659	823	1119	963	938	891	1827
3060103	4763.56	SC	South Carolina	2.11836	3.99898	0.163157	3.13603	12.13	3.25664	0.313701	5.63949	0.996438	17.971	0.545598	10.8959	0.223493	504	1285	1668	1338	489	376	542	735	879	886	507	840	1693
3060104	3894.03	GA	Georgia	1.47702	4.14491	0.215749	4.34926	34.4656	11.6515	0.044094	5.99655	1.27555	30.3432	0.150313	24.1011	0.152872	657	1266	1612	1203	43	22	1368	619	755	430	931	367	1836
3060105	1989.25	GA	Georgia	0.751498	4.38916	0.0786525	1.94099	8.09996	1.9695	0.036038	6.24047	0.551217	15.6853	0.186084	9.20851	0.174087	982	1243	1823	1485	746	716	1424	528	1086	1007	849	937	1798
3060106	4750.7	SC	South Carolina	5.61496	6.3148	1.26406	3.83856	3.41747	0.887017	0.232557	6.18623	0.590662	18.3045	2.65026	6.86142	0.358745	223	1061	1065	1262	1313	1165	680	543	1066	865	162	1109	1332
3060107	1916.88	SC	South Carolina	1.0729	5.26427	0.122555	2.01267	4.84283	1.01296	0.26636	6.18206	0.475682	14.7253	0.241683	7.6797	0.207655	824	1159	1739	1466	1084	1096	604	544	1138	1045	771	1046	1729
3060108	2198.29	GA	Georgia	1.0809	12.1133	3.84576	10.2309	5.33874	1.11772	0.005959	5.67912	1.04444	16.7152	0.283724	10.9936	0.482031	819	755	689	816	1020	1037	1824	726	859	952	717	830	1008
3060109	2535.54	GA	Georgia	2.27599	5.45397	1.70765	4.41387	1.18762	0.224643	0.0576537	5.90449	0.488648	11.9489	2.25264	4.19937	0.512451	467	1141	957	1197	1796	1800	1283	649	1129	1209	191	1407	921
3060110	921.648	SC	South Carolina	2.97117	2.07573	0.0263799	0.133641	0.26967	0.0454618	0.531562	6.15829	0.0967763	11.8537	0	2.28945	0.0551532	377	1529	1941	1972	2050	2056	389	557	1530	1220	1853.5	1636	1999
3060201	4754.9	GA	Georgia	0.539051	9.74728	4.06176	11.0994	4.81658	1.02205	0.00387667	5.91471	1.15363	12.9618	0.0730906	7.65778	0.591741	1106	855	668	781	1089	1090	1889	645	812	1154	1144	1048	694
3060202	3072.1	GA	Georgia	1.14352	15.6931	6.02028	14.0251	2.9272	0.611676	0.011509	5.6282	1.22143	16.7871	0.0125057	11.2252	0.555442	790	638	533	650	1396	1380	1702	742	783	944	1449	820	780
3060203	3594.43	GA	Georgia	1.69211	11.3114	3.99785	10.4324	4.09136	1.1498	0.0130173	5.64174	1.12216	15.1653	0.471879	8.9406	0.538502	597	796	676	804	1189	1024	1680	732	830	1027	551	957	837
3060204	3309.6	GA	Georgia	3.95439	0.523072	0.0274551	0.139577	0.331633	0.0634893	0.0712563	6.40486	0.0328399	11.1096	0.260465	0.711934	0.163917	310	1859	1934	1965	2028	2032	1206	490	1709	1256	751	1928	1810
3070101	7550.2	GA	Georgia	3.52405	4.22949	0.102102	3.23196	18.1879	5.29872	0.0493667	7.20434	1.21832	24.7665	0.556943	15.2071	0.175278	335	1256	1772	1331	239	170	1330	295	787	597	502	633	1795
3070102	6243.73	GA	Georgia	1.25458	4.77793	1.2004	4.26577	2.22656	0.443673	0.00838567	6.48668	0.705063	11.2451	0.429827	4.20052	0.503854	746	1205	1080	1213	1532	1533	1757	472	1003	1248	575	1406	949
3070103	7700.64	GA	Georgia	13.6602	3.09288	0.112951	1.74509	4.37292	1.11648	0.19729	8.75606	1.02068	27.3307	3.77721	5.73786	0.233209	97	1391	1754	1532	1150	1038	764	70	871	508	122	1225	1662
3070104	6021.6	GA	Georgia	1.9033	14.6083	4.03421	12.4117	3.72945	0.993632	0.0283177	6.15094	1.35079	17.0492	0.555097	10.3174	0.546071	550	666	672	722	1248	1103	1505	562	722	932	504	876	809
3070105	2082.52	GA	Georgia	1.07769	9.9343	2.33712	7.69754	2.98835	0.594894	0.006914	5.96986	0.986763	14.0218	0.179666	7.95411	0.491804	821	846	849	934	1388	1394	1801	628	886	1089	863	1024	977
3070106	4167.82	GA	Georgia	0.907762	9.53879	1.97361	5.54338	4.85423	1.48949	0.009372	5.47515	0.557504	15.726	0.164248	9.89126	0.359152	900	866	900	1088	1082	874	1739	804	1082	1003	901	895	1328
3070107	3484.02	GA	Georgia	1.09742	11.4791	3.08953	8.91735	5.245	1.40905	0.00707867	5.87386	1.1098	16.4656	0.218734	10.597	0.456963	813	789	760	871	1029	913	1792	658	832	965	802	860	1071
3070201	6701.29	GA	Georgia	1.12183	13.1916	3.95087	10.6434	5.73216	1.81359	0.00844633	5.29609	0.941354	16.844	0.289359	11.359	0.483739	799	713	680	795	973	767	1755	872	906	941	712	815	1002
3070202	2061.48	GA	Georgia	0.720521	15.7919	5.18939	14.5212	6.80016	2.00454	0.00707633	5.23229	1.24904	17.2155	0.0159886	12.5047	0.537307	992	635	582	637	865	705	1793	889	771	921	1418	746	843
3070203	2019.56	GA	Georgia	2.20718	0.323965	0.0419014	0.174334	0.506564	0.115074	0.0229453	5.44262	0.0247144	8.25577	0.990052	0.607737	0.222913	480	1926	1896	1943	1970	1942	1567	815	1743	1441	354	1948	1694
3070204	4099.94	FL	Florida	1.40786	0.889811	0.00415976	0.53955	1.57261	0.427701	0.163745	5.73472	0.11431	8.80565	0.275258	1.61364	0.250582	687	1768	2032	1818	1714	1551	856	711	1495	1404	736	1759	1616
3070205	1106.32	FL	Florida	2.31497	0.577587	0.00820446	0.707074	2.38455	0.634225	2.64614	6.32644	0.172451	12.9166	0.0396733	1.8015	0.281863	460	1848	2007	1768	1490	1356	99	506	1393	1159	1275	1719	1535
3080101	10217.1	FL	Florida	8.40775	7.09331	0.0421192	3.3076	7.21728	1.23277	3.35005	6.9966	1.22034	28.5667	1.18703	11.0327	0.230651	153	1018	1894	1325	824	979	78	335	786	470	304	825	1668
3080102	7193.42	FL	Florida	5.90795	6.16768	0.863824	5.37493	8.28716	1.40936	1.32999	6.55245	1.20152	22.3248	0.48272	9.7359	0.355701	210	1069	1200	1106	732	912	191	454	791	695	541	904	1339
3080103	7210.1	FL	Florida	9.47726	3.48559	0.0427123	2.21843	2.10202	0.427919	2.97844	7.12428	0.397237	22.5639	2.29649	3.3812	0.396174	140	1341	1890	1437	1560	1550	90	313	1188	687	189	1511	1207
3080201	1770.94	FL	Florida	12.8781	6.67365	0.0035666	1.21369	1.6678	0.296135	1.54734	6.10158	0.0760062	27.3622	2.45958	6.91119	0.14938	103	1038	2037	1647	1688	1731	165	580	1567	507	176	1107	1846
3080202	1837.86	FL	Florida	10.3298	3.07679	0.000694007	0.352514	3.63952	0.624351	2.08843	6.31697	0.0926772	24.4753	2.48533	5.83282	0.0569919	131	1392	2063	1876	1262	1366	125	509	1538	609	171	1213	1997
3080203	1260.89	FL	Florida	7.32141	23.0849	0.00218611	16.6365	13.702	2.62924	1.54469	6.49091	2.72058	32.8803	0.688283	20.2439	0.451093	171	472	2049	590	390	544	166	468	318	366	442	475	1087
3090101	7678.77	FL	Florida	6.34217	12.316	0.0453629	7.48549	18.0465	3.22082	1.9168	6.19782	1.68801	34.1584	0.0201357	21.3896	0.259237	193	748	1884	950	244	387	139	541	585	339	1390	448	1592
3090102	792.856	FL	Florida	2.56192	11.5061	0.0147101	12.5787	44.0247	8.67747	0.130789	4.94419	3.00981	41.9263	0	37.2992	0.252189	423	788	1984	716	24	49	950	966	275	186	1853.5	124	1607
3090103	2084.52	FL	Florida	0.14826	15.9636	0.0457254	16.5741	16.8458	3.17839	0.173066	4.83055	2.41314	18.2545	0	15.5158	0.516489	1498	631	1883	592	269	395	818	993	377	869	1853.5	625	907
3090201	2243.19	FL	Florida	0.843284	22.5529	3.74564e-05	1.2551	11.0374	2.2317	2.01918	3.95925	0.118954	36.9253	0	30.2226	0.0398728	934	482	2078	1635	552	643	128	1168	1482	273	1853.5	227	2020
3090202	11410.8	FL	Florida	0.292827	21.6858	0.0134116	20.5733	2.50894	0.48234	4.65086	4.91496	1.152	13.0112	0	4.30454	0.826973	1298	508	1988	504	1461	1483	48	973	814	1151	1853.5	1391	119
3090203	111.647	FL	Florida	1.6678	0	0	0.00151516	4.39332e-05	5.42336e-06	0.0667137	2.81439	0	4.54743	0	-0.00147665	39.3447	602	2113	2100.5	2089	2112	2112	1222	1446	2102.5	1776	1853.5	2078	1
3090204	7198.94	FL	Florida	3.62365	8.24166	0.0549887	3.62393	2.0239	0.364407	0.807868	5.41171	0.486845	16.1755	0.378178	6.81907	0.34702	329	932	1865	1286	1587	1637	274	833	1131	980	622	1115	1364
3090205	3635.38	FL	Florida	5.85134	18.4483	0.00629934	15.0681	8.37081	1.67435	0.688449	5.416	2.1531	22.0387	0.859819	12.2361	0.551861	211	582	2017	623	727	807	317	830	445	707	390	761	790
3090206	7505.79	FL	Florida	41.9044	20.0358	7.73542e-05	1.90375	5.57882	1.1523	5.4632	8.0067	1.28026	77.933	1.63783	23.839	0.0739528	28	541	2075	1493	986	1021	35	155	753	26	237	377	1971
3100101	6043.48	FL	Florida	4.45077	22.495	0.077903	16.3158	19.3846	3.59951	0.75432	5.74775	2.43138	32.9951	0.190396	24.4736	0.4	282	483	1824	595	205	322	287	704	371	363	839	356	1195
3100102	1557.99	FL	Florida	2.84853	15.967	0.0234352	8.56953	11.8797	2.20679	2.42833	6.10531	1.66691	28.4759	0	18.7607	0.313555	391	630	1950	889	499	654	104	576	594	476	1853.5	528	1454
3100103	1000.78	FL	Florida	3.81134	8.06662	0.000342404	0.50358	3.70475	0.609344	1.68376	6.07689	0.109276	22.2308	0	10.7681	0.0446767	319	942	2065	1830	1252	1383	155	590	1506	701	1853.5	851	2013
3100201	1033.33	FL	Florida	25.1288	5.96255	0.0127804	1.45909	9.89717	1.83903	3.3915	6.57059	0.576063	47.6652	1.66379	13.1504	0.0998726	47	1085	1992	1590	628	758	76	445	1076	135	234	728	1935
3100202	943.998	FL	Florida	10.6821	37.9767	0.024609	12.957	14.9007	2.72681	2.03492	7.35558	2.26893	57.2908	1.04033	39.4871	0.247063	127	278	1947	700	338	516	127	260	423	66	343	108	1627
3100203	586.814	FL	Florida	4.26803	25.2798	1.13813	16.732	13.6928	2.44439	7.25569	6.92241	2.41871	39.3805	0	23.353	0.417413	290	435	1101	587	391	589	16	351	374	228	1853.5	388	1158
3100204	1091.75	FL	Florida	9.77885	20.9732	0.752349	8.04834	11.4325	2.01939	5.3316	7.39993	1.00728	45.6007	2.39917	24.0976	0.250369	136	528	1249	916	526	700	37	248	874	156	178	368	1617
3100205	1699.39	FL	Florida	21.0078	16.9302	0.357369	7.26269	12.2763	2.13943	4.49147	9.18813	1.84355	54.8492	0.539155	22.0054	0.248144	57	607	1481	975	477	675	55	46	530	86	508	423	1624
3100206	1505.01	FL	Florida	26.2966	21.1717	0.171988	2.36222	6.55192	1.15516	7.57374	9.8718	0.479269	68.1203	4.77632	24.8574	0.0867836	45	523	1660	1426	879	1020	13	26	1135	39	100	342	1949
3100207	2906.12	FL	Florida	19.3422	3.42384	0.0144677	1.86157	7.55973	1.46168	3.61634	7.82644	0.542546	38.4597	2.17303	8.21735	0.184699	65	1346	1986	1505	796	892	71	187	1092	248	198	1007	1773
3100208	5394.95	FL	Florida	3.96809	6.04848	0.415055	5.5994	10.2449	1.95812	1.09792	6.82282	1.52731	21.0398	0	10.6782	0.343993	308	1080	1442	1087	601	721	217	376	649	740	1853.5	857	1372
3110101	2327.07	FL	Florida	0.595665	5.97546	1.06633	5.11241	11.4699	2.27275	0.24356	5.63675	0.669842	17.6025	0.00771597	11.7964	0.302352	1074	1084	1126	1137	523	630	655	737	1019	896	1502	789	1483
3110102	4792.97	FL	Florida	0.344552	1.59128	0.13611	0.640945	4.44639	1.06885	0.041817	4.97454	0.0817207	9.82489	0.0444041	4.5457	0.123576	1254	1611	1711	1785	1136	1066	1386	959	1558	1339	1250	1362	1892
3110103	2467.7	FL	Florida	0.692874	7.86297	1.84982	6.99294	6.75703	1.58588	0.0553977	5.27803	0.735991	13.9173	0.057014	8.62699	0.447693	1008	961	928	993	869	844	1299	877	991	1093	1203	976	1096
3110201	6851.08	GA	Georgia	0.343765	3.95986	0.347395	1.38248	2.8757	0.630961	0.076008	5.11644	0.139286	10.7057	0.0310921	5.3088	0.206609	1257	1292	1492	1605	1401	1362	1180	922	1447	1283	1310	1270	1734
3110202	4664.27	GA	Georgia	1.09689	20.6521	6.71819	18.0596	3.93471	0.961139	0.0184953	5.55255	1.46188	18.9523	0.174979	13.7462	0.567807	814	531	494	555	1217	1124	1616	769	677	825	878	691	753
3110203	3905.5	GA	Georgia	2.37915	23.2295	6.25163	18.585	6.37151	1.61017	0.0282683	5.33482	1.70343	23.3997	0.747564	17.3609	0.517028	450	470	524	538	900	830	1506	856	579	651	423	566	905
3110204	2308.97	GA	Georgia	1.57304	35.2928	9.83727	26.7029	6.96075	1.89826	0.0138703	5.41961	2.17115	30.4962	0.0577653	25.6608	0.509951	633	299	415	419	846	741	1668	828	440	421	1197	327	931
3110205	4090.97	FL	Florida	1.05263	7.60204	2.29476	10.2613	19.514	4.75059	0.109667	5.01959	1.18193	20.5809	0	15.5809	0.397075	835	980	852	814	198	200	1040	954	801	763	1853.5	623	1205
3110206	3581.15	FL	Florida	2.01675	5.35884	0.9236	6.11284	10.5894	2.13645	0.560527	5.76721	0.98047	16.9671	0.0439831	9.60304	0.38896	523	1149	1174	1057	578	678	374	695	889	935	1254	912	1234
3120001	3042.28	FL	Florida	4.91222	2.93227	0.290519	1.6648	2.13122	0.46749	1.27099	5.50888	0.2723	14.9138	0	3.49402	0.32271	256	1408	1543	1549	1551	1503	199	787	1277	1037	1853.5	1498	1429
3120002	2400.88	GA	Georgia	1.76395	30.7743	7.66249	23.8876	7.83459	2.40031	0.012551	5.18706	1.90433	26.947	0.677167	21.8878	0.521844	582	348	466	457	770	597	1690	903	511	523	450	427	889
3120003	4031.47	FL	Florida	1.49469	6.7411	1.19078	3.46659	1.54421	0.362653	0.478669	5.34593	0.391927	12.9661	0.0554257	6.03878	0.364698	653	1034	1082	1307	1723	1639	421	851	1191	1153	1211	1182	1308
3130001	4106.86	GA	Georgia	21.1227	2.25638	0.00568816	1.64569	15.9786	5.18158	0.317152	8.60392	0.784698	41.4571	4.58786	12.1981	0.118876	56	1494	2021	1553	305	175	537	86	964	194	102	763	1900
3130002	7875.2	GA	Georgia	7.12541	2.77254	0.0303939	1.24452	4.23728	1.08005	0.237941	7.98585	0.873206	20.0649	4.33368	5.58886	0.182123	178	1430	1930	1638	1170	1055	671	162	931	780	106	1242	1780
3130003	7347.49	AL	Alabama	2.51687	4.86002	0.854134	2.66024	2.40426	0.581342	0.184366	6.10309	0.528028	13.6811	1.08479	5.40485	0.329846	426	1200	1205	1390	1486	1407	786	578	1104	1112	328	1260	1408
3130004	3222.53	AL	Alabama	0.842473	20.136	10.351	20.8568	6.25391	1.33079	0.200193	5.04296	1.57648	20.6389	0.3191	16.1297	0.563903	935	540	399	501	914	950	753	944	630	758	678	609	763
3130005	6811	GA	Georgia	4.55279	4.1569	0.501294	3.26909	4.91089	1.28957	0.084385	7.30677	1.14981	16.9544	0.333011	6.16024	0.346694	277	1264	1385	1328	1073	962	1145	271	816	936	669	1175	1365
3130006	4035.67	GA	Georgia	1.12796	21.6706	7.39321	21.1318	7.90247	2.22939	0.00872767	6.00958	1.96421	20.7514	0.204048	15.5693	0.57578	794	509	470	498	765	645	1750	618	492	753	815	624	743
3130007	2851.7	GA	Georgia	1.58274	13.4826	6.39612	16.7243	4.46462	1.19072	0.00849567	5.96762	1.61238	13.9872	0.0504444	8.04068	0.675321	628	706	515	588	1132	996	1754	629	611	1091	1225	1015	443
3130008	3300.63	GA	Georgia	2.0902	31.135	11.6204	28.1164	8.16348	2.38847	0.024414	5.12166	1.73706	27.6503	1.31838	22.1511	0.559335	509	343	375	395	744	600	1549	918	568	499	278	420	774
3130009	2859.48	GA	Georgia	0.487678	22.329	12.7618	28.8391	3.15181	0.785472	0.003002	5.31701	1.79024	14.4258	0.174426	10.4083	0.734802	1145	489	346	388	1353	1240	1922	865	553	1068	880	872	280
3130010	2042.84	GA	Georgia	0.703326	33.8233	18.479	39.2103	6.3634	1.51612	0.00405967	4.99191	2.34791	23.6386	0.197164	20.2872	0.659024	1001	315	286	301	901	860	1885	957	393	641	823	474	496
3130011	2891.38	FL	Florida	0.604999	4.86582	0.888676	2.59227	1.39682	0.278186	0.0358087	4.84305	0.246765	9.76472	0.100396	4.52762	0.364089	1062	1198	1190	1403	1750	1754	1427	986	1307	1348	1061	1365	1311
3130012	3347.46	FL	Florida	1.29955	12.0964	5.05556	11.3328	6.08273	1.18418	0.23578	5.03277	1.08106	17.2857	0.138676	11.7987	0.48993	726	758	596	770	928	999	674	947	844	917	950	788	982
3130013	1323.37	FL	Florida	0.165129	0.0653163	0.00083775	0.043481	0.0539454	0.0102005	0.0196133	4.58835	0.000310453	4.83951	0	0.0667284	0.39453	1477	2061	2060	2029	2096	2096	1607	1031	2044	1730	1853.5	2069	1215
3130014	187.842	FL	Florida	0.365943	0.0251393	0	0.0129306	0.00190739	0.000357959	0.0254517	3.02145	0.000348565	3.4266	0	0.0141067	0.47825	1244	2092	2100.5	2062	2110	2110	1533	1382	2039	1937	1853.5	2073	1016
3140101	3325.84	FL	Florida	2.95565	1.22449	0.0921854	0.439705	0.894185	0.168567	0.678867	5.02628	0.0506297	10.2634	1.04319	1.65322	0.210091	379	1687	1798	1853	1862	1863	320	950	1634	1319	342	1750	1721
3140102	1781.54	FL	Florida	4.0238	2.77563	0.367937	1.2939	3.50935	0.803986	0.260172	5.51837	0.172744	14.3574	0	4.72777	0.214875	305	1428	1473	1626	1292	1225	617	786	1392	1071	1853.5	1336	1708
3140103	3559.78	FL	Florida	1.34642	4.88073	1.55471	4.751	5.49305	1.38624	0.333706	5.27486	0.718583	12.7462	0.097418	6.50983	0.421905	707	1196	1002	1167	995	924	529	878	1000	1167	1066	1142	1149
3140104	2239.23	FL	Florida	1.4056	4.99764	3.19595	6.88651	2.30439	0.478208	0.495771	5.31978	0.660352	10.3544	0.123398	3.79361	0.644797	690	1189	750	999	1515	1487	412	862	1025	1310	990	1456	549
3140105	1407.98	FL	Florida	10.9637	4.18692	0.491837	1.07895	1.60992	0.289329	0.58874	5.99051	0.0533959	22.4634	0.179246	4.97379	0.178258	121	1261	1391	1681	1700	1736	363	621	1627	690	866	1303	1789
3140106	2383.72	AL	Alabama	1.25631	9.25383	4.50493	9.45103	2.12237	0.461317	0.946388	5.46725	0.962443	13.6387	0.297342	6.93123	0.576906	743	880	634	844	1554	1510	240	810	895	1116	704	1106	741
3140107	757.391	AL	Alabama	9.88879	8.36623	3.9203	7.70982	2.13172	0.455605	1.19026	5.91162	0.722627	23.2435	6.75028	6.97544	0.525004	134	925	682	932	1550	1517	208	646	998	666	77	1102	880
3140201	3997.3	AL	Alabama	2.25754	12.6129	5.1369	11.4818	9.70564	3.0682	0.263364	5.17984	1.32879	20.6062	0.476825	14.2343	0.446482	469	735	586	764	642	421	614	905	737	761	545	669	1098
3140202	4027.83	AL	Alabama	0.823452	9.17415	2.51084	7.07098	10.9255	3.43829	0.149452	5.10853	0.879174	18.1826	0.291702	12.9804	0.352644	949	884	828	992	559	345	893	925	927	872	708	734	1351
3140203	4026.49	FL	Florida	0.975431	5.50041	2.38451	6.1826	7.85709	1.80294	0.178323	5.26138	0.794085	14.1716	0.0753137	8.55056	0.419638	865	1136	840	1052	768	769	803	881	963	1081	1135	980	1152
3140301	2129.22	AL	Alabama	0.786716	6.28631	1.14886	4.24094	10.4561	3.06846	0.110527	5.20678	0.625596	16.6859	0.176808	11.2075	0.274522	966	1063	1099	1215	588	420	1035	896	1045	954	871	822	1555
3140302	1554.46	AL	Alabama	0.478707	4.64907	0.860613	3.70068	13.283	3.88616	0.273634	5.22917	0.641386	17.1874	0.0623059	11.8473	0.238018	1150	1222	1201	1272	416	280	594	890	1035	922	1181	785	1648
3140303	2717.8	AL	Alabama	0.551834	3.22966	0.528394	2.83023	5.58154	1.5919	0.071008	5.33032	0.488263	10.8706	0.117269	5.40573	0.343643	1099	1367	1366	1370	985	840	1207	858	1130	1273	1007	1259	1373
3140304	2626.45	AL	Alabama	0.652174	5.12737	1.62196	3.9415	2.59746	0.507824	0.063483	5.1381	0.490623	10.7512	0.196244	5.38808	0.422473	1032	1167	985	1252	1445	1463	1241	915	1128	1280	827	1264	1148
3140305	1966.89	FL	Florida	2.08749	5.54938	4.68215	11.5403	2.30352	0.438788	0.767336	5.20792	1.08228	8.61871	0.0528907	1.63825	0.875688	512	1118	620	762	1516	1538	282	895	843	1424	1215	1754	79
3150101	1883.19	GA	Georgia	4.44852	3.82839	0.68772	4.8153	14.2864	4.39706	0.205072	7.85369	1.36259	22.0974	2.79089	10.9527	0.305384	283	1312	1286	1159	362	233	743	183	717	705	155	835	1468
3150102	2231.77	GA	Georgia	1.53606	2.75254	0.615092	3.62605	19.3372	7.10495	0.027592	7.59321	0.843565	21.1307	0.253623	12.8174	0.220516	641	1432	1322	1284	207	81	1509	214	945	737	757	740	1696
3150103	1452.99	GA	Georgia	3.23159	5.25846	1.00808	5.1805	14.8022	4.81395	0.0386617	7.9101	1.41643	22.2546	1.60483	12.4907	0.29316	356	1160	1143	1126	344	194	1408	170	698	698	242	749	1505
3150104	4821.33	GA	Georgia	8.11086	2.61699	0.257541	2.10586	8.24788	2.67523	0.220858	8.65972	0.916978	23.3328	1.31651	7.2583	0.224885	160	1446	1573	1453	736	532	708	78	920	656	279	1076	1689
3150105	4141.96	AL	Alabama	1.88924	7.46032	1.4546	6.46576	9.89375	2.94061	0.092955	7.28008	1.42504	18.6646	1.37467	10.8273	0.373893	554	990	1024	1028	629	462	1106	275	692	842	271	845	1281
3150106	6691.69	AL	Alabama	3.05028	5.50398	0.734168	4.17013	8.31105	2.36786	0.639295	7.32602	1.22364	19.0268	1.27149	9.23485	0.311088	371	1135	1257	1223	730	606	337	265	782	820	287	935	1460
3150107	5082.52	AL	Alabama	1.58835	3.63199	0.309438	2.61561	3.13866	0.648255	0.478215	6.5558	0.699956	12.4386	0.374077	4.51618	0.366753	624	1325	1524	1398	1359	1342	422	453	1008	1183	629	1366	1302
3150108	3611.61	AL	Alabama	2.20831	3.28789	0.0839302	2.28614	11.8795	3.57422	0.0619637	7.3513	1.35224	19.0126	0.11455	10.7432	0.17546	479	1360	1813	1432	500	327	1255	261	721	821	1016	853	1794
3150109	4117.58	AL	Alabama	0.964511	2.71885	0.0216869	1.23264	5.38481	1.37746	0.165017	6.57504	0.53016	13.2198	0.496466	6.04541	0.169365	872	1434	1957	1642	1009	930	853	442	1100	1140	538	1181	1801
3150110	4411.36	AL	Alabama	2.3102	5.18918	0.396764	3.2555	3.43415	0.758926	0.414422	5.94305	1.02906	13.6733	0.692552	6.03472	0.350422	461	1165	1454	1329	1310	1257	463	638	865	1114	437	1183	1361
3150201	6193.16	AL	Alabama	3.18645	4.86976	0.778891	5.08744	7.95574	1.85229	0.410661	5.59341	1.26917	15.8552	1.61245	7.93383	0.390702	362	1197	1232	1139	759	754	467	752	760	997	240	1027	1226
3150202	4723.85	AL	Alabama	5.10477	2.27434	0.363305	1.8161	2.24772	0.468479	0.831607	6.55792	0.528026	15.0951	1.12628	3.12881	0.367266	248	1488	1477	1514	1528	1500	271	451	1105	1030	318	1536	1300
3150203	5774.75	AL	Alabama	0.26808	2.90464	0.848747	3.65122	4.38425	0.933146	0.0601407	5.16434	0.682399	9.04583	0.0128749	4.23567	0.462948	1336	1410	1209	1280	1148	1142	1263	906	1013	1384	1448	1399	1049
3150204	3757.58	AL	Alabama	0.337111	5.48913	1.12541	3.31491	2.14289	0.445387	0.0961247	5.11747	0.335362	10.5478	0.0801062	5.3325	0.383342	1264	1139	1103	1323	1546	1528	1093	921	1227	1295	1113	1268	1251
3160101	4654.56	MS	Mississippi	1.27062	7.20302	5.93744	13.8828	4.66792	1.05349	0.19264	6.09956	1.33987	10.4349	0.379687	4.21197	0.767227	737	1010	536	655	1112	1075	771	581	729	1304	619	1403	209
3160102	1769.34	MS	Mississippi	3.13553	12.7663	11.6371	26.4306	4.90897	0.976063	0.50703	6.06807	2.28824	11.6163	1.15163	4.19396	0.863052	365	731	374	422	1074	1114	402	592	415	1228	311	1408	86
3160103	2239.51	AL	Alabama	0.757451	3.98521	1.15604	4.04905	5.9868	1.57862	0.11027	6.42141	0.630656	12.7895	0.193059	6.13105	0.397742	978	1289	1095	1238	939	847	1039	486	1041	1165	831	1177	1201
3160104	2894.17	MS	Mississippi	1.37206	7.68769	4.39838	11.5885	8.04183	1.75685	0.193324	5.42595	1.88313	13.7739	0.187585	8.66567	0.572154	699	971	644	761	752	784	769	822	520	1104	845	973	747
3160105	2069.63	AL	Alabama	1.75217	3.85155	0.994241	4.43592	3.75878	0.895345	0.158349	6.05836	0.705043	11.2422	0.67635	3.97835	0.52719	587	1307	1148	1192	1247	1158	868	597	1004	1250	452	1435	873
3160106	4224.17	AL	Alabama	0.452535	4.75983	1.72965	6.98999	5.16679	1.49178	0.128579	5.43093	1.24471	9.18654	0.079808	4.41921	0.612663	1169	1206	953	994	1039	872	963	821	772	1376	1116	1375	643
3160107	2039.9	AL	Alabama	0.518633	2.36988	0.433543	2.5285	4.3452	1.20159	0.221687	6.03632	0.440223	10.1952	0.253924	3.85875	0.395867	1129	1475	1428	1411	1155	992	706	610	1171	1322	755	1450	1209
3160108	3674.05	MS	Mississippi	0.536569	7.94514	2.27422	8.48972	7.11754	1.62064	0.149975	5.26827	1.12243	13.1814	0.384048	8.34898	0.504179	1109	956	854	891	833	824	892	880	829	1144	614	998	947
3160109	3554.08	AL	Alabama	2.16599	4.71249	0.767188	5.29353	16.9721	5.04541	0.30098	6.76472	1.4356	21.3446	0.609782	13.5485	0.280943	491	1216	1241	1113	267	181	552	397	690	727	476	707	1538
3160110	2581.42	AL	Alabama	1.15038	8.4574	0.457259	4.22699	19.3885	5.71256	0.249786	7.05249	1.22457	26.8163	0.0162299	19.5882	0.177491	788	919	1409	1218	204	138	644	325	780	526	1417	501	1791
3160111	3134.83	AL	Alabama	6.32026	3.85154	0.734611	4.48975	11.4826	3.43943	2.14779	7.51932	1.65239	24.127	3.01614	9.79199	0.31437	194	1308	1256	1188	521	344	117	224	597	621	143	902	1452
3160112	3226.45	AL	Alabama	5.29596	1.92985	0.257093	1.3348	2.17892	0.520418	1.22224	6.86662	0.23957	15.8955	2.50212	2.75021	0.326756	241	1554	1574	1615	1543	1457	203	364	1313	996	169	1570	1418
3160113	3763.45	AL	Alabama	1.78271	2.68354	0.492699	3.1325	5.00355	0.971364	0.226063	5.54268	1.00998	11.6274	1.13367	5.08591	0.381156	574	1438	1390	1339	1062	1117	698	777	873	1227	313	1295	1259
3160201	5389.18	AL	Alabama	0.372462	1.32334	0.161425	1.45552	3.29569	0.687255	0.042144	5.44256	0.444388	8.49484	0.0997848	3.08207	0.320769	1240	1668	1672	1592	1330	1305	1384	816	1166	1428	1063	1539	1436
3160202	2522.82	MS	Mississippi	0.570711	1.91171	0.194418	1.44651	4.64831	0.941437	0.207259	5.47478	0.521815	10.6192	0.0999481	4.88831	0.228343	1087	1558	1627	1594	1114	1135	738	805	1110	1289	1062	1315	1677
3160203	4185.66	AL	Alabama	0.52516	1.35165	0.110662	0.81438	1.73262	0.417705	0.0413037	5.14644	0.157714	7.67575	0.103045	2.12056	0.277477	1120	1665	1757	1741	1673	1561	1390	913	1418	1472	1052	1669	1548
3160204	2357.92	AL	Alabama	4.7693	10.0041	0.664731	1.4138	3.14517	0.646467	0.812737	6.16335	0.13694	23.4991	1.57493	11.8906	0.106266	265	843	1296	1601	1357	1343	273	555	1450	645	247	782	1924
3160205	1263.62	AL	Alabama	6.82424	10.3615	4.03916	7.43892	1.55983	0.33209	0.64731	5.98821	0.863899	21.6492	4.15456	9.05337	0.451055	183	833	671	954	1717	1689	330	622	936	715	110	946	1088
3170001	2351.48	MS	Mississippi	2.17265	2.77514	0.119912	2.76119	9.14864	2.55289	0.300847	5.49878	0.597247	14.7019	0.784591	7.32686	0.273709	488	1429	1743	1377	687	562	553	794	1060	1047	414	1070	1557
3170002	3745.4	MS	Mississippi	0.691137	1.86137	0.122687	1.81276	6.16229	1.8827	0.081617	5.2688	0.464566	10.4924	0.14483	4.91545	0.269427	1009	1566	1738	1516	923	745	1157	879	1149	1300	944	1310	1567
3170003	1720.97	MS	Mississippi	0.403118	2.33511	0.216366	1.89598	5.73419	1.67127	0.0677313	4.89709	0.272263	10.0864	0.0370518	4.99067	0.275312	1215	1480	1610	1499	971	809	1218	977	1278	1326	1288	1299	1554
3170004	4540.51	MS	Mississippi	1.26181	4.86545	0.336941	4.17794	19.2466	6.28813	0.178677	5.31508	0.80449	20.7385	0.169179	14.7874	0.220293	741	1199	1502	1222	210	113	800	866	960	754	890	647	1697
3170005	4726.87	MS	Mississippi	1.71816	2.4385	0.279943	2.28403	8.98355	2.82165	0.256546	5.34653	0.533307	13.9176	1.29339	7.12963	0.242629	591	1466	1550	1433	696	495	625	850	1098	1092	283	1088	1638
3170006	1575.33	MS	Mississippi	2.00363	8.00096	0.751211	3.06042	3.51027	0.706238	0.465287	5.4152	0.366797	16.3799	1.25673	8.86258	0.256682	527	951	1250	1347	1289	1290	434	831	1206	974	293	961	1596
3170007	3282.26	MS	Mississippi	0.972013	4.1749	0.129189	1.74236	4.94089	1.17552	0.471275	5.38153	0.396341	13.1519	0.0824436	6.72344	0.205811	867	1263	1727	1533	1068	1010	427	844	1189	1145	1099	1129	1738
3170008	2704.75	AL	Alabama	2.0835	6.42809	1.20814	4.43457	3.5824	0.757398	0.779959	5.41956	0.743234	14.3097	0.167745	6.7699	0.395786	513	1049	1075	1193	1276	1258	277	829	989	1074	894	1125	1210
3170009	4473.07	MS	Mississippi	3.23056	3.19881	0.101071	0.949093	2.53917	0.471359	0.744019	5.87043	0.29936	14.2636	1.84185	4.71796	0.167476	357	1374	1775	1708	1458	1497	295	660	1261	1078	220	1338	1805
3180001	6378.83	MS	Mississippi	1.01746	3.00251	0.423068	4.25382	12.9993	4.42244	0.139163	5.38262	0.961829	14.2879	0.276326	8.71049	0.328118	849	1402	1437	1214	437	230	920	843	896	1076	731	969	1414
3180002	5120.09	MS	Mississippi	4.67256	4.50382	0.829586	4.35425	11.1162	3.7559	0.714839	5.90335	0.854582	19.6302	2.31878	9.19399	0.321389	270	1229	1216	1202	545	299	302	650	939	792	186	939	1433
3180003	3156.24	MS	Mississippi	0.775479	4.27402	0.255829	3.55707	11.3365	3.16597	0.140503	5.40773	0.725077	15.467	0.103433	9.86841	0.264949	972	1252	1578	1296	534	398	918	834	996	1016	1048	896	1580
3180004	4717.41	MS	Mississippi	1.71138	6.34376	0.170341	2.67471	9.81108	2.30268	0.342953	5.73414	0.626331	19.1363	0.296885	11.9741	0.182589	593	1058	1661	1386	634	622	522	712	1044	811	705	777	1779
3180005	3130.43	MS	Mississippi	1.37916	9.68175	0.374126	5.36796	15.8756	3.81034	0.273474	5.74777	1.17084	24.1536	0.188523	17.9241	0.230464	697	859	1469	1107	312	291	595	703	806	620	844	555	1669
4010101	4105.32	MN	Minnesota	0.0545255	0.001847	0.00812504	0.0260611	0.00588302	0.000873097	0.00253333	3.59023	0.00168828	3.63621	0.0153148	-0.00939087	1.56333	1712	2110	2008	2042	2107	2107	1950	1249	1966	1909	1424	2079	7
4010102	1610.26	MN	Minnesota	2.36072	0.105334	0.130979	0.544469	0.181072	0.0344177	0.0284	4.11053	0.0880158	6.33815	0.163461	-0.0734856	1.15603	453	2032	1724	1814	2075	2078	1504	1137	1546	1574	904	2080	18
4010201	7617.41	MN	Minnesota	1.29937	0.245194	0.461748	1.61328	0.686752	0.133417	0.0731567	3.84948	0.14631	4.869	1.40344	-0.206688	1.14694	727	1959	1407	1561	1921	1910	1195	1187	1439	1722	268	2085	19
4010202	2055.41	MN	Minnesota	0.24289	0.146513	0.132881	0.541127	0.375923	0.0720637	0.0645293	4.01194	0.0379496	4.36149	0	0.0800759	0.871095	1358	2003	1722	1815	2010	2007	1233	1157	1685	1803	1853.5	2067	81
4010301	4897.35	WI	Wisconsin	0.455681	0.585294	1.42509	3.06874	2.63486	0.585538	0.057354	4.31482	0.367779	5.81882	0.0992032	1.35874	0.693112	1165	1846	1030	1346	1437	1403	1288	1093	1205	1622	1065	1810	379
4010302	3369.42	WI	Wisconsin	0.331152	0.470545	0.747152	1.80861	6.77441	1.62892	0.0188787	4.67244	0.249767	9.57705	0.0936424	4.80435	0.273495	1267	1875	1252	1517	867	822	1614	1016	1303	1358	1074	1324	1558
4020101	2637.45	MI	Michigan	0.201982	0.134688	0.0326581	0.139277	0.518646	0.120251	0.0249873	4.6676	0.0454726	5.32104	0.137545	0.471938	0.227869	1423	2013	1922	1966	1968	1931	1539	1018	1652	1668	954	1975	1679
4020102	3595.62	MI	Michigan	0.0892099	0.158485	0.196701	0.938318	0.448173	0.0995675	0.0146603	4.51601	0.156482	4.38535	0.0641671	-0.0780436	1.09072	1610	1994	1624	1711	1987	1974	1657	1047	1420	1802	1174	2081	25
4020103	2875.58	MI	Michigan	0.790034	0.218053	0.239327	0.725949	0.344078	0.07345	0.02471	3.79519	0.132527	4.61199	0.196937	0.134586	0.843602	964	1970	1592	1762	2023	2004	1540	1197	1456	1767	825	2062	102
4020104	1891.28	MI	Michigan	0.0956222	0.224986	0.477247	1.38797	0.370962	0.0787372	0.0258607	4.24229	0.175836	3.97025	0.0120651	-0.217678	1.186	1590	1966	1401	1603	2011	1996	1529	1111	1384	1859	1454	2087	15
4020105	2400.76	MI	Michigan	1.16761	0.1539	0.0792134	0.313102	0.345231	0.0728707	0.036921	4.33574	0.0261659	5.73263	0.451258	0.218538	0.588936	782	1996	1821	1884	2022	2005	1421	1086	1734	1631	565	2046	708
4020201	3017.4	MI	Michigan	0.350808	0.217343	0.227059	0.75804	0.436358	0.0934122	0.0152483	4.4745	0.0599171	4.86986	0.0585564	0.0892252	0.89469	1249	1972	1602	1752	1990	1980	1647	1056	1613	1721	1193	2065	73
4020202	2097.12	MI	Michigan	0.172276	0.234645	0.143394	0.397042	0.58436	0.119837	0.0127587	4.77982	0.0344634	5.41037	0.0858382	0.479983	0.452714	1465	1961	1697	1868	1949	1932	1685	999	1701	1662	1093	1973	1082
4020203	762.521	MI	Michigan	0.0397974	0.329699	1.66951	9.26287	3.32043	0.662064	0.0323907	4.17673	0.0158027	-0.356375	0	-4.58949	1.98205	1773	1925	972	856	1325	1323	1455.5	1122	1806	2101	1853.5	2109	5
4020300	621.96	MI	Michigan	0.0119921	0.001865	0.000124699	0.00054323	0.000382689	7.98946e-05	0.0137003	2.75946	6.07646e-05	2.7869	0	0.00181003	0.230842	1900	2109	2073	2091	2111	2111	1671	1467	2081	2020	1853.5	2074	1667
4030101	4217.45	WI	Wisconsin	3.47806	27.4058	24.1396	57.3952	45.2015	10.843	0.613142	5.20637	3.52798	37.8063	1.00017	32.0367	0.641775	337	402	232	198	23	28	347	898	198	257	351	187	566
4030102	1961.66	WI	Wisconsin	1.43318	20.6955	16.9309	43.1211	34.2268	8.22644	0.547538	4.28461	2.51067	26.771	0.388827	23.0163	0.651993	676	530	299	268	44	56	382	1101	359	528	610	396	520
4030103	860.169	WI	Wisconsin	1.78032	15.3828	26.8397	65.9031	29.7391	7.2156	0.135321	4.42251	2.41437	5.18114	0.0681468	1.25735	0.981278	576	646	208	167	63	78	934	1067	376	1685	1157	1829	43
4030104	2488.59	WI	Wisconsin	0.628448	11.1793	6.62328	17.0939	13.6729	3.2519	0.096018	4.56225	0.982189	16.4164	0.101538	12.1119	0.585292	1045	801	504	578	392	377	1094	1038	887	968	1057	766	717
4030105	3157.77	WI	Wisconsin	0.617823	4.25999	3.53312	9.83099	5.14376	1.22068	0.0683553	4.44691	0.72691	7.01828	0.31938	2.6121	0.790076	1053	1253	719	830	1043	983	1215	1063	994	1522	677	1591	170
4030106	2724.73	MI	Michigan	0.286925	0.405207	0.254257	0.899177	3.46188	0.826327	0.0178803	4.28436	0.123637	6.985	0.0525739	2.51947	0.263021	1307	1899	1581	1722	1305	1207	1621	1102	1472	1526	1218	1602	1585
4030107	1875.36	MI	Michigan	0.0740501	0.284933	0.0396234	0.221206	0.316709	0.0649967	0.0213033	4.31169	0.0151968	4.76211	0.0135195	0.37026	0.373996	1656	1941	1901	1923	2035	2026	1589	1095	1811	1745	1441	2002	1280
4030108	5938.68	WI	Wisconsin	0.55376	2.32348	1.42465	3.8263	9.53557	2.27869	0.060379	4.34972	0.270488	12.1426	0.280282	7.4492	0.339346	1095	1484	1031	1263	657	629	1260	1084	1280	1200	726	1059	1383
4030109	2634.42	MI	Michigan	0.411878	1.89654	1.74346	4.63347	3.99184	0.927255	0.0484243	4.51349	0.305846	7.0449	0.00673687	2.37696	0.66094	1206	1561	951	1175	1208	1146	1336	1048	1255	1520	1514	1625	489
4030110	2402.43	MI	Michigan	0.406899	0.359789	0.713272	1.66335	0.61004	0.130965	0.052007	4.46425	0.112475	4.81195	0.0773342	0.00126243	0.999242	1212	1917	1271	1551	1942	1914	1318	1059	1500	1739	1127	2075	40
4030111	1660.44	MI	Michigan	1.00462	0.830106	0.755962	1.92668	1.36318	0.297421	0.0293543	4.95183	0.184537	6.71095	0.215549	0.909682	0.679278	856	1782	1247	1487	1758	1729	1492	965	1375	1541	807	1894	423
4030112	1494.88	MI	Michigan	0.101959	0.882	1.14941	2.61282	1.40798	0.307016	0.03425	5.02014	0.248143	5.67589	0	0.767692	0.772907	1575	1772	1098	1399	1748	1719	1443	952	1306	1637	1853.5	1920	199
4030201	4196.28	WI	Wisconsin	1.83768	29.6281	13.3488	33.427	23.3271	5.54643	0.350755	5.04831	2.56878	34.5673	0.852309	29.8994	0.527853	563	365	341	350	129	150	511	942	349	327	395	235	871
4030202	9650.08	WI	Wisconsin	1.07466	21.4805	10.1009	25.4221	23.7387	5.68768	0.404132	4.7162	1.68657	30.4054	0.169175	25.897	0.495373	822	516	406	435	122	140	472	1009	587	427	891	321	969
4030203	1482.29	WI	Wisconsin	4.75605	29.6074	14.9482	35.8423	37.064	8.83293	0.906367	4.40599	1.8309	47.0127	1.1248	38.7752	0.480347	266	366	320	328	37	45	250	1070	534	141	319	115	1011
4030204	1676.78	WI	Wisconsin	15.5341	26.8935	17.3917	41.6351	47.917	11.6362	1.97997	5.20967	2.82967	61.6546	9.13553	41.7606	0.499248	78	407	294	278	20	23	133	894	292	49	54	87	959
4040001	1782.99	IN	Indiana	15.0363	41.3292	19.2109	37.1866	5.62611	1.38804	1.9227	9.02713	2.52586	53.5777	2.73762	30.1174	0.552517	81	236	276	313	980	923	138	51	355	92	159	231	789
4040002	1075.34	WI	Wisconsin	63.6675	25.5618	16.0624	30.7436	15.9318	3.74623	1.9861	6.86284	2.09878	95.5827	12.3869	25.165	0.54989	10	429	308	373	308	302	131	365	457	12	37	335	796
4040003	2274.34	WI	Wisconsin	26.8443	21.2674	14.4475	31.4298	28.1751	6.72043	1.86335	6.05601	2.58407	60.5035	0.807883	28.3238	0.525989	44	519	322	369	71	95	143	601	344	55	406	271	876
4050001	12206.8	MI	Michigan	4.79288	38.6576	27.2935	53.5282	16.5743	4.21245	0.883849	7.51623	4.40881	37.9777	1.83139	29.1936	0.647087	263	271	206	216	277	255	256	225	83	255	221	252	542
4050002	1574.17	MI	Michigan	6.24199	30.203	12.7214	33.1	29.1654	8.24858	0.48106	7.51597	3.1893	44.9802	1.33836	33.9305	0.493805	198	357	348	352	66	54	419	226	249	165	273	154	973
4050003	5261.69	MI	Michigan	5.44596	27.6469	18.4948	38.1023	20.2335	5.51949	0.633056	7.18237	3.4455	36.0148	1.92914	26.1989	0.592559	231	397	285	308	177	153	341	300	212	286	212	312	690
4050004	4558.7	MI	Michigan	7.57109	27.3796	22.3145	41.3087	11.7414	2.73362	1.36133	7.14799	3.64767	33.4735	2.77751	21.0408	0.662535	169	403	247	282	507	512	186	304	178	354	156	458	484
4050005	2449.62	MI	Michigan	1.61909	41	35.0837	70.3926	25.0314	6.05255	0.360368	6.22703	4.49174	32.8764	0.184699	29.1617	0.707077	618	242	156	152	109	125	504	533	75	367	851	254	339
4050006	5235.97	MI	Michigan	9.27396	23.9358	14.4511	34.667	18.6167	4.71488	1.38501	6.82463	3.08937	35.1053	3.2324	20.7111	0.626006	142	454	321	338	228	204	183	375	266	314	137	471	605
4050007	2198.99	MI	Michigan	2.78098	23.3047	24.0368	46.187	14.5791	3.41699	1.35102	6.80182	3.8893	23.2505	0.125807	16.2059	0.74026	404	467	233	250	353	350	188	384	144	665	980	601	266
4060101	5393.09	MI	Michigan	1.75946	9.85611	3.8842	12.9572	7.4287	1.76007	0.106807	6.36116	1.14589	14.6792	0.150457	7.59764	0.630372	583	850	684	699	804	783	1053	500	818	1048	930	1051	593
4060102	7061.99	MI	Michigan	2.01209	7.25688	4.94003	13.3311	9.99135	2.3293	0.156699	5.95764	1.16466	14.6543	1.07605	7.69251	0.634101	526	1005	606	684	619	614	872	630	807	1050	331	1045	583
4060103	5049.99	MI	Michigan	0.639185	2.41385	1.63221	4.43125	2.68878	0.60441	0.0924097	5.86777	0.528787	8.29855	0.0491014	2.22796	0.665431	1040	1471	982	1195	1429	1389	1110	662	1103	1439	1229	1651	473
4060104	2056.91	MI	Michigan	1.46018	4.20537	1.89332	7.54059	1.51265	0.337307	0.272652	5.45456	0.666482	6.92083	0.0352408	0.399919	0.949636	666	1258	919	943	1730	1680	597	813	1022	1531	1294	1993	57
4060105	4304.57	MI	Michigan	2.11977	3.93493	2.66954	6.76332	1.9437	0.423907	0.130897	5.15835	0.777375	8.76995	0.262868	2.13831	0.759785	502	1296	809	1007	1609	1553	948	910	968	1406	748	1665	218
4060106	3810.14	MI	Michigan	0.131223	0.266078	0.275255	0.645305	0.319251	0.0688846	0.0102543	4.9432	0.0473187	5.23108	0.070802	0.193713	0.769119	1515	1950	1555	1783	2033	2015	1727	967	1645	1676	1149	2051	206
4060107	1425.47	MI	Michigan	0.220116	0.147836	0.432247	1.42846	0.726998	0.163118	0.00916	5.13167	0.174414	5.07645	0	-0.110081	1.0835	1390	2002	1429	1599	1907	1867	1744	917	1387	1697	1853.5	2082	27
4070001	1134.94	MI	Michigan	0.683345	0.317647	0.773094	3.98027	0.713796	0.143822	0.0323907	4.46479	0.674998	2.86097	0.0223395	-1.64455	1.70409	1013	1931	1234	1243	1910	1902	1455.5	1058	1017	2013	1374	2099	6
4070002	1693.24	MI	Michigan	0.206192	0.252222	0.325693	1.71275	1.01945	0.215114	0.019307	4.71662	0.213421	4.61161	0.0816675	-0.117083	1.07338	1418	1956	1509	1538	1838	1811	1610	1007	1342	1768	1106	2083	29
4070003	2124.14	MI	Michigan	0.968128	3.06234	2.83801	5.76337	3.05866	0.675271	0.028515	5.29978	0.451666	8.81678	0.42245	2.97203	0.659772	871	1396	786	1076	1372	1315	1502	871	1160	1403	579	1553	494
4070004	2315.53	MI	Michigan	0.853102	1.07331	2.43775	4.33174	1.75863	0.376168	0.0953447	5.58647	0.458921	7.09669	0	1.02069	0.809303	929	1717	835	1206	1663	1619	1096	757	1152	1516	1853.5	1874	138
4070005	1554.01	MI	Michigan	0.300023	1.36696	1.57291	3.39954	1.74098	0.379325	0.047169	5.39205	0.248798	6.64122	0.0163152	1.15079	0.747098	1291	1660	997	1312	1671	1615	1347	838	1305	1550	1416	1853	248
4070006	3238.13	MI	Michigan	0.483273	2.05915	3.96626	7.40477	3.16167	0.703275	0.0355273	5.58032	0.582911	7.17816	0.00391491	1.66195	0.816698	1147	1533	679	958	1351	1294	1429	758	1073	1507	1539	1748	127
4070007	5307.94	MI	Michigan	0.676929	1.37635	0.981611	1.93123	1.9883	0.444843	0.054444	5.94661	0.193985	8.64817	0.0093966	2.16417	0.471561	1020	1656	1156	1486	1594	1531	1306	637	1361	1420	1485	1663	1031
4080101	2650.2	MI	Michigan	0.956211	7.54605	7.17508	14.9854	6.63546	1.54374	0.0645117	6.08897	1.1439	11.9372	0.109579	5.97138	0.715062	874	987	474	625	874	853	1234	586	819	1210	1029	1197	322
4080102	1255.12	MI	Michigan	3.06509	41.2457	23.0883	51.6013	4.45606	1.01151	0.574151	6.04665	2.89259	25.8631	0.092955	19.0698	0.730161	370	237	241	225	1133	1097	367	607	285	566	1076	519	290
4080103	2324.89	MI	Michigan	1.19784	56.8365	33.7098	83.6511	25.2015	6.4659	0.0747973	6.20326	5.04936	33.1066	0.190192	30.6801	0.731656	767	127	165	114	106	105	1186	539	42	360	840	220	283
4080104	1354.74	MI	Michigan	1.15151	52.7704	35.2538	79.7955	27.7928	7.03994	0.256375	5.42163	3.99956	35.8112	2.34322	32.9812	0.707553	787	150	155	128	77	84	626	827	129	293	185	170	338
4080201	3748.87	MI	Michigan	2.58354	9.85661	10.0803	18.445	5.23538	1.17883	0.274159	6.08627	1.45432	14.4924	0.794564	7.00279	0.724818	421	849	409	541	1030	1006	592	587	682	1065	410	1098	298
4080202	2656.32	MI	Michigan	2.50108	27.5056	22.8891	42.7213	14.2815	3.45813	0.378727	5.98603	2.78264	27.3626	0.528931	21.2794	0.667513	428	400	243	270	363	339	492	625	305	506	521	450	469
4080203	3278.14	MI	Michigan	3.87995	30.9328	27.3682	52.1026	7.6285	1.81193	1.94686	6.86034	3.89922	24.7021	0.662032	15.9142	0.766025	314	346	205	223	788	768	136	366	140	599	456	615	210
4080204	3445.94	MI	Michigan	8.84637	19.1352	20.2276	35.3422	5.37333	1.18715	2.34031	7.36211	3.34004	26.7555	3.52834	11.5467	0.753743	146	566	263	332	1011	998	106	258	225	531	127	803	228
4080205	2351.37	MI	Michigan	1.78898	43.3166	28.5706	57.3696	12.8958	3.11767	0.226981	6.60172	3.75615	32.9134	0.368342	28.0519	0.671606	573	217	193	199	440	409	694	435	164	364	637	277	459
4080206	650.542	MI	Michigan	14.6551	43.7997	30.9853	65.2081	4.296	1.01914	0.946975	7.17757	4.36718	35.6334	11.0465	17.2209	0.791082	87	214	179	168	1163	1092	239	302	89	298	44	568	166
4090001	2997	MI	Michigan	3.30744	27.7608	28.4976	49.1235	9.67085	2.27082	0.651727	6.91679	4.17961	25.4109	0.526454	18.7146	0.724128	350	395	195	238	645	631	328	353	105	575	526	529	300
4090002	660.181	MI	Michigan	15.2678	11.9667	0.990096	1.55722	0.295567	0.0641967	5.11659	8.94158	1.10529	40.9569	0.83407	12.7362	0.108946	80	766	1153	1572	2041	2030	41	59	835	201	398	741	1919
4090003	2064.26	MI	Michigan	41.9725	8.15206	7.14993	11.9112	1.96933	0.418035	11.1868	9.29225	1.7022	67.3937	4.17422	6.64433	0.641921	27	934	476	746	1599	1559	3	43	580	41	109	1137	565
4090004	1518.25	MI	Michigan	59.0876	5.32009	0.855049	1.61719	0.617731	0.105602	13.6148	10.5208	0.437792	88.2933	99.8151	5.50787	0.226973	15	1153	1204	1560	1939	1964	1	17	1175	15	5	1252	1682
4090005	2378.31	MI	Michigan	14.517	12.9867	7.8347	14.2238	4.23344	0.903773	4.14843	8.06103	1.96386	36.6537	4.44575	11.8912	0.544661	89	723	461	643	1171	1153	58	143	493	276	103	781	818
4100001	1805.03	MI	Michigan	14.4176	42.1525	28.1205	52.389	3.57516	0.840924	2.1419	7.9099	4.19903	45.0876	0.561918	24.8172	0.678559	90	226	198	222	1278	1195	118	171	103	162	497	345	427
4100002	2753.3	MI	Michigan	3.8997	37.6325	30.9029	56.9805	9.76623	2.31127	0.465855	6.93239	4.64252	30.3078	1.86032	23.6524	0.706666	313	284	180	202	636	618	433	349	61	431	218	378	342
4100003	2832.31	IN	Indiana	3.69948	42.8164	37.1092	61.0396	11.6522	2.87846	0.607949	7.2357	4.9655	39.2029	0.597641	32.6253	0.651681	325	220	143	183	511	482	350	285	44	231	482	177	524
4100004	2054.85	OH	Ohio	5.13915	65.7194	61.2936	103.009	50.0525	14.9495	0.602155	7.3104	5.78278	72.1587	0.680061	64.8898	0.613518	247	76	20	52	17	14	356	269	14	32	447	13	641
4100005	1003.29	IN	Indiana	6.37841	50.1402	51.3086	84.5615	8.69591	2.14144	1.63811	7.19343	5.54788	38.6517	11.4167	28.9896	0.7447	192	162	65	111	712	673	156	298	25	242	40	259	254
4100006	2013.99	OH	Ohio	1.76885	47.6948	46.5036	81.2105	13.0216	3.27718	0.343728	6.90282	5.35913	31.7477	0.650951	28.0914	0.742992	581	182	96	122	434	374	520	355	31	390	461	276	258
4100007	4316.14	OH	Ohio	2.85914	59.4778	63.4557	104.26	13.0184	3.5258	0.577677	7.27253	5.95713	38.8751	1.45294	34.1228	0.753418	390	110	9	49	436	330	366	276	4	236	261	149	229
4100008	1999.4	OH	Ohio	2.83389	57.6269	61.4824	102.668	8.12696	2.17323	0.254832	7.23943	5.89251	32.7235	1.46236	28.2878	0.783989	394	122	18	54	745	664	632	284	8	372	259	273	179
4100009	2798.59	OH	Ohio	5.9446	54.8282	52.1417	91.5443	6.86167	1.81397	0.846598	7.20966	5.4457	34.4741	8.08561	25.919	0.779344	209	137	61	94	860	766	265	292	27	330	66	318	189
4100010	2506.95	OH	Ohio	3.96329	48.8677	58.1894	95.6335	2.8924	0.687696	0.517254	7.21982	5.44379	25.3287	1.66635	19.0721	0.83373	309	171	35	76	1400	1304	399	289	29	577	233	518	113
4100011	4732.54	OH	Ohio	2.82132	59.0931	52.5956	91.8639	6.79849	1.81564	0.331587	7.4509	5.78817	35.4114	1.44863	30.5957	0.750157	398	117	53	92	866	765	530	241	13	304	262	223	239
4100012	1979.41	OH	Ohio	2.87293	46.198	39.3123	71.2699	8.68223	2.15958	0.443843	7.85747	5.40902	31.9372	0.934569	26.172	0.731409	386	199	133	149	713	668	443	182	30	387	366	313	284
4110001	2323.02	OH	Ohio	20.3959	22.3951	19.4034	31.8425	7.59956	1.74265	1.98615	8.93461	3.12109	47.1297	10.0385	18.934	0.62711	60	485	275	365	791	788	130	60	262	139	52	522	602
4110002	2101.56	OH	Ohio	30.1336	6.29248	4.13612	8.4815	3.60342	0.751954	3.84099	9.84419	1.51681	48.6174	10.7439	6.31538	0.573195	38	1062	661	892	1272	1264	65	27	658	130	45	1152	744
4110003	1638.82	OH	Ohio	26.2829	10.1869	3.88078	8.76029	5.37417	1.16406	1.47483	10.0557	1.5379	47.331	44.0735	11.0554	0.442088	46	838	685	877	1010	1016	175	21	646	136	10	824	1107
4110004	1827.41	OH	Ohio	3.82143	13.5146	10.0279	21.3786	7.56042	1.67139	0.608857	8.67564	2.92525	21.1589	0.852553	10.9782	0.660713	318	705	410	495	795	808	349	75	282	734	394	832	492
4120101	2239.19	PA	Pennsylvania	8.49243	8.33969	4.05123	15.681	11.3387	2.60101	0.398617	9.02094	2.85542	23.3595	7.99887	8.30293	0.653813	152	928	670	614	533	551	475	53	288	654	67	1001	512
4120102	1449.46	NY	New York	1.78142	6.08521	3.28968	16.6237	16.0487	3.76493	0.130188	8.27134	2.86331	15.2179	0.468314	7.89826	0.677911	575	1074	740	591	299	295	955	118	287	1025	552	1030	433
4120103	1854.31	NY	New York	13.4762	7.44949	3.51428	16.8096	19.5054	4.59586	2.58821	8.55662	2.73137	33.6847	2.35182	11.7951	0.587652	98	994	723	582	200	216	101	91	314	350	183	790	711
4120104	2069.5	NY	New York	16.6444	13.6695	3.5108	13.9915	16.0849	3.81717	1.5105	7.71352	2.73743	41.3249	10.14	18.1939	0.434715	74	699	724	653	294	289	170	200	312	196	51	545	1123
4130001	2674.79	NY	New York	6.23733	19.5764	11.3746	32.2728	11.2805	2.60998	0.776063	6.29415	3.46182	20.6563	2.34635	10.8105	0.749079	199	555	381	359	537	549	278	514	208	757	184	848	242
4130002	3692.14	NY	New York	1.19851	7.97397	4.13106	18.7802	19.5371	4.61683	0.124509	7.04742	2.67449	16.6155	0.296054	10.9196	0.632334	766	954	663	528	197	212	974	326	326	959	706	839	592
4130003	2763.58	NY	New York	7.21229	16.8141	10.7387	38.9859	27.98	6.63847	0.892456	6.77613	3.66435	24.7893	0.436982	13.5727	0.74176	174	610	393	303	75	97	254	394	173	595	572	701	264
4140101	1815.01	NY	New York	13.6793	13.0287	8.12335	21.2423	12.907	3.06538	0.929709	6.65978	2.3453	31.0202	10.6482	12.0967	0.637161	96	719	455	497	439	424	244	421	395	407	46	767	575
4140102	2519.84	NY	New York	1.26313	3.01637	1.94714	8.87931	10.0882	2.36438	0.176549	8.04411	1.5955	13.2918	0.400462	5.4035	0.621678	740	1399	906	873	611	608	811	147	624	1135	600	1261	619
4140201	8961.08	NY	New York	4.9697	12.0117	11.3243	30.3185	22.59	5.37609	0.682255	6.76331	3.15459	22.6466	2.60865	13.386	0.693716	254	763	385	376	143	161	318	398	255	684	164	718	377
4140202	3879.32	NY	New York	4.16545	5.11591	4.44644	13.4283	14.8917	3.50275	0.731257	7.99662	1.93402	20.4163	1.21219	9.45697	0.586766	296	1169	641	680	339	334	298	159	502	770	302	920	713
4140203	376.546	NY	New York	6.46213	5.44259	3.48057	10.4073	7.62997	1.7875	0.241135	7.96992	2.2129	19.0315	2.00947	6.57122	0.612969	190	1143	726	805	787	772	662	166	431	819	206	1141	642
4150101	4938.58	NY	New York	0.897456	2.6243	1.83979	8.65297	11.2105	2.64679	0.073637	6.33089	0.75307	11.6768	0.633514	5.12792	0.627896	906	1444	934	885	540	542	1193	504	982	1225	467	1290	599
4150102	890.347	NY	New York	1.58778	3.54181	4.66344	26.7109	20.5293	4.82923	0.148112	5.79151	2.80658	4.72179	0.174758	0.000962059	0.999964	625	1336	621	417	174	193	896	685	297	1752	879	2076	39
4150301	1014.64	NY	New York	0.815931	2.26475	1.3419	7.47556	12.6904	2.97777	0.110777	5.80933	1.33615	12.5797	0	7.17983	0.510089	954	1493	1050	951	454	448	1034	681	731	1179	1853.5	1082	930
4150302	2719.82	NY	New York	0.575103	1.99196	1.20779	7.80656	10.6495	2.49962	0.0739033	5.34425	0.621399	9.53635	0.207365	4.16449	0.65212	1086	1543	1076	927	573	573	1192	853	1048	1361	812	1412	519
4150303	1456.9	NY	New York	1.17202	2.95869	1.81719	10.9961	15.1991	3.57939	0.129445	5.45111	0.906884	12.152	0.0570372	6.30633	0.635524	779	1405	943	784	332	326	957	814	922	1199	1202	1154	579
4150304	1639.38	NY	New York	0.980433	1.78585	1.16064	7.57202	9.84562	2.30458	0.073442	5.19488	0.539515	9.16428	0.622498	3.45504	0.686676	863	1576	1093	941	632	620	1194	901	1094	1379	473	1504	403
4150305	3262.45	NY	New York	0.700807	1.30034	0.318018	2.07542	5.77641	1.3503	0.039438	5.19914	0.153822	9.90843	0.279443	4.12287	0.334838	1002	1674	1516	1459	963	939	1399	900	1425	1333	727	1418	1394
4150306	2235.69	NY	New York	0.38117	1.78545	0.597893	3.62267	8.45489	1.97469	0.0614747	5.14738	0.277824	10.8309	0.0180881	5.51868	0.396295	1231	1577	1329	1288	723	712	1257	912	1271	1276	1403	1249	1206
4150307	1050.49	NY	New York	1.36301	1.7852	3.46113	18.0265	7.19588	1.6771	0.0519003	5.09593	0.872625	-0.750545	0.4532	-6.38877	1.54897	701	1578	728	556	825	805	1319	930	933	2102	561	2111	8
4150308	1065.89	NY	New York	0.345878	2.41699	0.241939	1.58479	3.36461	0.785844	0.107565	5.22101	0.919912	9.32736	0.0619639	4.57282	0.257371	1252	1470	1591	1565	1314	1238	1050	892	918	1369	1182	1359	1594
4150401	1780.46	VT	Vermont	2.28784	4.08528	0	0	12.2491	2.86548	0.162699	5.59129	1.18317	21.5108	0.280813	14.6521	0	464	1271	2100.5	2106	479	485	860	754	799	722	721	652	2106
4150402	2442.78	VT	Vermont	1.67887	4.20076	0	4.7732	18.2565	4.31296	0.132702	5.35719	1.28388	20.5398	0.646541	14.655	0.245684	600	1259	2100.5	1165	237	241	943	849	752	764	463	651	1631
4150403	2753.75	VT	Vermont	2.80825	1.58902	0	1.49586	6.51253	1.49306	0.357303	5.10849	0.493242	13.3867	0.877866	5.60587	0.210633	400	1613	2100.5	1581	885	871	506	926	1125	1130	382	1240	1718
4150404	1333.55	NY	New York	0.681897	0.513131	0	1.66442	3.25548	0.756068	0.031037	5.36381	0.112181	7.42486	0.26161	1.4603	0.532663	1016	1863	2100.5	1550	1338	1260	1464	847	1501	1487	750	1788	857
4150405	1868.16	VT	Vermont	1.47362	2.71793	0	3.84958	10.8911	2.52255	0.24766	5.10803	0.658814	14.0662	0.106009	7.89566	0.327757	660	1435	2100.5	1260	561	567	649	927	1027	1088	1039	1031	1416
4150406	1588.25	NY	New York	1.52993	1.84462	0	3.5005	7.93594	1.85216	0.065821	4.91472	0.0734381	10.9384	0.336631	4.50134	0.437462	644	1569	2100.5	1303	761	755	1224	974	1571	1267	667	1370	1117
4150407	1562.69	VT	Vermont	0.815267	6.83244	0	3.95406	23.5177	5.51862	0.126141	5.06876	1.06304	26.8876	0.100993	21.9404	0.152699	955	1029	2100.5	1251	124	154	970	940	849	524	1059	425	1837
4150408	6537.19	NY	New York	1.64423	3.04829	0	0	11.5239	2.70498	0.179023	4.56539	0.764254	18.2559	0.691345	12.6315	0	609	1397	2100.5	2106	519	524	798	1036	976	868	439	742	2106
4150409	35.9773	NY	New York	2.16877	2.86831	0	0	0.176002	0.0411755	0	4.60618	1.02629	9.77809	6.86926	4.02943	0	490	1414	2100.5	2106	2080	2063	2108.5	1027	866	1344	75	1426	2106
4150500	1526.88	VT	Vermont	0.521487	3.82071	0	0.540088	3.48933	0.818387	0.0572207	4.53003	0.656878	11.0603	0.156119	6.60845	0.0755522	1123	1313	2100.5	1817	1295	1213	1289	1042	1028	1260	919	1139	1968
5010001	6711.4	PA	Pennsylvania	1.30322	1.75267	0.942059	4.27863	5.79056	1.32423	0.113268	8.2138	0.954127	12.5127	0.44838	3.83654	0.527239	723	1584	1170	1209	962	952	1027	123	902	1181	569	1452	872
5010002	2328.98	NY	New York	2.6368	5.0387	2.18122	12.8256	13.1813	3.07504	0.203027	8.85116	2.47837	16.1915	0.924836	6.9789	0.647611	416	1184	867	707	420	418	748	66	366	979	369	1101	540
5010003	4361.92	PA	Pennsylvania	1.12515	2.9404	1.77901	5.29967	4.62035	1.02658	0.169091	8.66929	0.959736	12.977	0.355715	3.97325	0.571521	796	1407	945	1112	1118	1089	835	76	898	1152	649	1436	748
5010004	3202.7	PA	Pennsylvania	2.15554	7.78343	5.01632	16.7531	10.3918	2.35719	0.438943	9.13879	3.01082	15.8145	0.561254	7.09207	0.702578	492	967	601	585	592	610	446	49	274	999	498	1089	354
5010005	3233.96	PA	Pennsylvania	1.25334	2.005	1.75719	4.85186	3.31074	0.719307	0.111536	8.42912	0.955355	11.2958	0.434909	2.45712	0.663821	747	1540	948	1152	1327	1282	1033	99	901	1245	573	1613	482
5010006	4361.11	PA	Pennsylvania	1.96644	4.9317	5.01558	11.7685	6.1651	1.36735	0.238113	8.69414	1.90059	13.8752	0.275395	4.87714	0.707002	538	1194	602	753	922	934	670	73	513	1096	735	1317	340
5010007	3555.12	PA	Pennsylvania	3.97486	5.90754	4.51818	12.0258	9.19438	2.1105	0.468119	9.5407	1.88932	19.4675	1.51047	7.37312	0.619921	307	1088	632	741	682	686	431	37	519	797	255	1067	623
5010008	1334.51	PA	Pennsylvania	4.49021	4.48414	4.61284	10.2908	7.3347	1.61132	1.21759	9.2164	1.77158	19.4537	1.50498	6.30113	0.62023	279	1231	627	810	814	829	205	45	558	799	256	1155	622
5010009	1281.11	PA	Pennsylvania	20.8266	2.67726	4.12787	9.0411	3.8897	0.825682	7.33164	9.3608	1.41882	38.347	2.50325	2.24686	0.800951	58	1439	665	867	1224	1208	15	42	696	250	168	1644	150
5020001	3562.4	WV	West Virginia	1.47034	1.94681	0.340245	3.43285	4.15963	0.804798	0.060097	7.48329	0.780912	11.2228	0.530399	2.98995	0.534479	661	1550	1498	1308	1177	1223	1264	234	966	1251	520	1551	851
5020002	2280.21	WV	West Virginia	2.74407	1.79827	0.394267	4.50178	3.17035	0.651972	0.259549	7.31059	1.0912	10.5233	1.12125	1.30032	0.775888	407	1574	1455	1186	1350	1337	619	268	841	1297	322	1821	195
5020003	1200.88	WV	West Virginia	6.0145	1.47744	0.405059	3.91877	3.58131	0.678237	0.444534	7.97126	0.917178	15.2971	2.79444	1.78398	0.687172	207	1636	1450	1254	1277	1314	442	165	919	1024	153	1725	401
5020004	3683.31	WV	West Virginia	0.642325	2.08664	0.423369	2.86696	3.2207	0.656675	0.184247	8.03644	0.521383	11.0701	0.104971	2.72846	0.512376	1037	1526	1436	1365	1344	1331	787	150	1111	1258	1042	1574	922
5020005	3816.49	PA	Pennsylvania	11.65	1.92338	3.30267	8.99264	5.96146	1.16285	2.04638	8.44195	1.62528	23.1704	1.75892	2.65729	0.771905	112	1556	739	869	943	1018	126	96	608	669	226	1588	203
5020006	4561.03	PA	Pennsylvania	3.84416	4.39574	4.2249	12.0523	9.45389	2.1147	0.495831	8.43681	1.83963	16.6843	1.22611	5.74713	0.677118	316	1241	654	740	664	685	411	98	531	955	299	1220	436
5030101	5145.18	PA	Pennsylvania	10.1913	5.70448	5.84739	12.2748	9.32879	1.99791	2.26333	9.01346	1.92646	28.076	10.2397	8.5344	0.589874	132	1102	539	727	670	706	111	55	504	489	50	983	704
5030102	2763.02	PA	Pennsylvania	4.46924	9.94774	10.8378	25.3974	12.2661	2.77328	0.673829	8.5008	3.28081	18.5249	1.65346	8.16187	0.756792	281	845	391	436	478	503	322	95	235	848	235	1011	225
5030103	2952.01	OH	Ohio	10.4164	13.5606	10.972	21.912	9.78358	2.24397	1.59029	8.71504	2.78174	30.882	6.3482	12.942	0.628679	130	701	389	487	635	639	158	72	307	410	82	736	595
5030104	291.347	PA	Pennsylvania	10.8788	5.1752	4.72748	9.65843	9.75197	2.15738	0	9.01413	1.38479	27.7318	2.63552	9.22363	0.511514	122	1166	617	837	637	669	2108.5	54	712	497	163	936	924
5030105	2171.21	PA	Pennsylvania	5.73887	6.06789	7.8758	16.2554	8.06789	1.7678	0.919866	8.73827	2.30556	19.3853	1.98067	6.2939	0.720883	217	1076	460	598	749	780	247	71	408	803	210	1157	313
5030106	3914.09	OH	Ohio	2.94397	1.94797	2.89458	8.39893	7.78674	1.51295	0.393586	8.9215	1.87694	14.9765	1.32627	4.59435	0.646406	381	1549	780	899	774	861	477	61	522	1034	277	1351	546
5030201	4700.61	WV	West Virginia	1.0177	2.1604	1.28869	4.33194	5.68626	1.13888	0.0802357	8.8651	0.873815	13.6276	0.358777	4.53834	0.488366	847	1511	1059	1205	975	1028	1161	65	930	1117	645	1364	990
5030202	3669.74	OH	Ohio	2.1294	4.06621	2.04349	7.21958	6.30596	1.21805	0.19876	8.03522	1.63947	14.3414	0.858779	5.61749	0.562401	499	1276	888	979	910	986	756	151	601	1072	391	1238	769
5030203	5981.56	WV	West Virginia	1.0096	1.17983	0.215415	2.72292	3.82881	0.788465	0.0559513	7.2705	0.528835	10.0487	0.0995006	2.24151	0.548486	853	1694	1613	1383	1239	1234	1297	278	1102	1329	1064	1647	802
5030204	3098.26	OH	Ohio	3.25398	10.831	9.97081	19.2712	5.57066	1.13858	0.42471	8.68259	2.31617	18.3239	0.857397	8.27884	0.699498	354	814	412	519	988	1029	457	74	403	861	392	1004	360
5040001	6720.14	OH	Ohio	7.23297	14.2078	13.7019	28.0669	19.5726	4.68745	1.33412	8.6422	3.3023	31.9373	2.19406	18.0303	0.608864	173	680	336	398	196	206	190	80	232	386	196	551	651
5040002	2603.01	OH	Ohio	4.29084	28.4455	23.5783	42.9789	23.2462	5.67817	0.545415	8.21541	4.10547	39.6646	1.40662	30.7184	0.583182	288	385	238	269	131	141	385	122	112	221	267	219	722
5040003	3239.89	OH	Ohio	2.79807	26.4407	22.5865	43.4257	31.9373	7.85203	0.429851	8.01212	4.0456	40.9267	0.860054	33.7322	0.562816	401	413	246	266	58	66	455	154	121	203	389	157	767
5040004	4056.08	OH	Ohio	1.92073	10.5471	9.04656	17.7859	9.51658	1.96645	0.265034	8.88607	2.68936	20.4297	0.690754	12.0472	0.59618	548	827	434	561	658	718	608	63	323	767	440	770	679
5040005	2210.15	OH	Ohio	1.41387	4.85498	5.11135	11.6743	9.92579	1.9664	0.201006	9.47486	2.24465	17.3411	0.331881	8.49605	0.578786	684	1201	591	757	625	719	749	38	426	915	672	987	733
5040006	2020.14	OH	Ohio	5.3094	22.895	24.1507	43.395	10.1373	2.23086	0.663921	8.82565	4.49327	26.3561	1.77998	16.0504	0.729998	238	475	231	267	608	644	324	68	74	549	225	610	291
5050001	7620.63	VA	Virginia	2.19696	7.83776	1.66443	10.4408	18.6575	3.90225	0.251957	6.99929	2.09705	23.2648	0.560678	15.9137	0.396168	483	963	974	803	227	276	639	334	458	663	499	616	1208
5050002	4351.55	VA	Virginia	1.58935	3.19679	0.765811	4.56553	7.72292	1.57237	0.150068	7.67962	1.23127	14.9667	0.362326	6.77888	0.402448	623	1375	1242	1182	776	848	891	205	777	1035	641	1124	1190
5050003	4260.39	WV	West Virginia	0.605847	2.68733	0.559992	3.84084	5.61332	1.321	0.0263367	7.26687	0.842308	11.5979	0.205164	4.5411	0.458228	1061	1437	1346	1261	982	954	1521	280	947	1229	814	1363	1067
5050004	1790.98	WV	West Virginia	3.18724	1.28723	0.0924955	1.25005	3.82154	0.809696	0.152512	8.11511	0.62265	14.5964	0.82375	3.76417	0.249302	361	1676	1796	1637	1242	1219	886	138	1047	1058	404	1460	1620
5050005	3679.96	WV	West Virginia	0.688721	1.43303	0.0954602	1.08652	3.68441	0.854662	0.0456263	8.19594	0.290067	12.202	0.178305	3.56179	0.233746	1010	1645	1788	1679	1255	1187	1362	126	1267	1194	868	1487	1659
5050006	1344.25	WV	West Virginia	2.89666	0.425392	0.0222868	0.288299	2.16021	0.457748	0.26904	8.21216	0.0833948	13.2397	0.974918	1.94523	0.129077	385	1892	1955	1895	1544	1514	600	124	1554	1138	357	1695	1879
5050007	3970.97	WV	West Virginia	0.888116	0.618909	0.0475158	0.691486	1.58194	0.304672	0.12916	7.79745	0.165715	10.0669	0.152278	1.41793	0.32781	912	1831	1877	1771	1713	1723	959	192	1409	1327	927	1796	1415
5050008	2393.91	WV	West Virginia	4.08395	2.24412	0.857008	3.59983	3.55405	0.658489	0.220607	8.12285	0.744826	14.8243	2.49964	3.14168	0.53398	303	1498	1203	1293	1281	1327	709	136	987	1041	170	1532	854
5050009	2311.22	WV	West Virginia	1.4916	0.30205	0.0214434	0.31727	0.972826	0.173484	0.12077	8.02179	0.188714	10.4397	0.0651004	0.99428	0.241905	655	1936	1960	1882	1846	1853	993	153	1367	1303	1171	1877	1639
5060001	8277.1	OH	Ohio	11.5665	43.6002	45.122	74.7908	7.3569	1.83717	2.22985	8.40669	5.57912	41.6542	5.18078	25.0303	0.749248	114	216	104	141	812	759	112	104	23	190	93	338	241
5060002	5633.39	OH	Ohio	1.92488	22.1928	21.0272	37.6433	5.58434	1.1725	0.22885	8.37038	3.27456	20.5127	0.455943	13.2631	0.73946	547	492	256	311	984	1011	688	110	237	765	560	722	269
5060003	2956.24	OH	Ohio	1.89819	45.6461	49.6402	80.8305	6.29627	1.33587	0.21563	7.67623	5.31396	29.2063	0.578894	24.7302	0.765725	552	206	77	124	912	944	724	206	34	456	490	347	211
5070101	2434.05	WV	West Virginia	1.28269	0.121685	0.00800376	0.117442	9.81934	2.5196	0.0987353	8.08503	0.10615	16.7784	0.188566	7.41814	0.015585	732	2021	2009	1981	633	568	1081	140	1512	948	843	1065	2054
5070102	1916.99	WV	West Virginia	2.73304	0.6848	0.0738005	1.00795	1.71703	0.297602	0.232139	8.19547	0.317017	12.3307	0.459369	1.4871	0.403979	409	1820	1830	1694	1677	1728	682	127	1244	1188	557	1785	1188
5070201	4030.37	WV	West Virginia	1.31867	0.424988	0.0171993	0.242873	1.55195	0.313084	0.126802	8.04729	0.120699	10.9309	0.350068	1.55888	0.134798	721	1894	1975	1913	1720	1713	968	146	1479	1268	653	1764	1874
5070202	3141.35	VA	Virginia	1.45112	0.229616	0.0605034	0.461363	0.696809	0.127319	0.199994	7.75473	0.258832	9.80408	0.165641	0.657079	0.412505	670	1964	1858	1845	1919	1919	754	195	1296	1342	899	1940	1168
5070203	2884.08	KY	Kentucky	2.02618	0.586229	0.0271067	0.822545	0.894902	0.164288	0.266524	8.15114	0.26982	10.9652	0.248601	0.791223	0.509705	520	1845	1937	1739	1861	1866	603	133	1281	1265	764	1915	934
5070204	1062.99	KY	Kentucky	1.17035	0.845183	0.0975754	1.64342	1.89557	0.333626	0.110322	8.4076	0.591676	10.5496	0.1929	1.45296	0.530756	780	1780	1782	1554	1623	1687	1038	103	1065	1294	832	1790	863
5080001	6506.68	OH	Ohio	5.84242	52.6921	50.3279	86.9653	24.6579	7.29011	1.01249	7.86312	5.83388	48.1405	1.8466	39.2563	0.688989	212	151	72	103	116	75	230	179	12	132	219	111	393
5080002	3576.6	OH	Ohio	12.6362	32.4465	29.1863	53.247	10.1361	2.64608	3.72864	8.6257	4.90733	40.8663	9.08701	20.7831	0.719262	105	326	189	218	609	543	69	82	46	205	55	467	315
5080003	3816.99	IN	Indiana	2.5622	46.7259	35.82	59.1816	11.0192	2.76164	0.432492	7.9547	4.73078	42.5713	1.44387	36.3527	0.61948	422	196	150	193	554	507	454	168	56	179	264	133	625
5090101	3778.87	OH	Ohio	2.28851	3.59098	2.09107	6.2463	5.16115	0.952214	0.197844	8.40816	1.65212	14.5392	1.12235	5.29681	0.541128	463	1333	880	1044	1041	1127	762	102	598	1061	321	1271	828
5090102	1145.64	WV	West Virginia	1.58526	0.590926	0.0363688	0.471894	1.13448	0.205994	0.119131	8.52814	0.180449	11.3164	0.0331962	1.26433	0.271792	627	1841	1910	1842	1808	1822	1002	92	1382	1243	1300	1827	1563
5090103	2610.04	OH	Ohio	3.71308	4.63449	2.60114	6.87133	4.84157	0.89157	0.313395	8.5803	1.41712	16.9211	1.80275	5.73142	0.545225	324	1223	818	1002	1085	1162	543	89	697	939	224	1226	813
5090104	1875.79	KY	Kentucky	1.46155	3.60533	0.477368	4.59371	5.87798	1.05754	0.377775	8.23052	1.03577	14.3793	0.10806	5.3452	0.462195	664	1328	1400	1180	954	1071	493	121	861	1069	1035	1267	1053
5090201	5438.86	OH	Ohio	1.94945	17.7229	15.9542	27.1553	9.3517	1.77463	0.407641	8.32073	2.68868	24.7767	0.369988	16.7876	0.617968	543	595	310	411	667	776	469	115	324	596	635	578	630
5090202	4552.89	OH	Ohio	9.88685	39.5816	37.0008	61.4597	5.2036	1.08878	1.95985	8.95593	4.96378	40.0401	3.14924	24.2013	0.717476	135	256	144	181	1035	1052	135	57	45	214	139	365	320
5090203	3653.1	IN	Indiana	14.7158	16.7452	9.9912	19.0699	7.31406	1.46836	1.88635	9.43873	2.71922	39.553	16.7356	16.2314	0.540205	86	611	411	524	817	885	142	39	319	224	24	600	832
5100101	7196.37	KY	Kentucky	2.17976	9.0946	4.51692	13.7022	15.7704	3.05966	0.747254	8.12465	2.33934	23.6716	0.15513	14.9593	0.47807	485	888	633	660	315	426	293	135	396	639	923	642	1017
5100102	2401.48	KY	Kentucky	2.04343	15.163	7.01923	24.0752	26.1872	5.31536	0.197149	7.73306	5.31225	28.9525	0.687053	24.2911	0.497768	516	654	482	455	92	167	765	197	36	461	443	360	963
5100201	3428.88	KY	Kentucky	1.33492	0.522758	0.0334159	0.538494	0.620464	0.123581	0.170754	7.81323	0.116609	9.83346	0.158458	0.63117	0.460384	714	1860	1919	1819	1937	1926	828	191	1487	1337	913	1942	1059
5100202	1448.16	KY	Kentucky	0.628285	0.318752	0.0197648	0.287535	0.259329	0.0523437	0.071693	7.67598	0.104592	8.63393	0.0131307	0.362559	0.442298	1047	1929	1966	1897	2053	2049	1200	207	1517	1423	1446	2007	1106
5100203	1937.29	KY	Kentucky	0.952027	2.1014	0.0991047	1.29136	1.50267	0.288196	0.104078	7.578	0.358195	10.7577	0.101862	2.48181	0.342248	877	1522	1780	1627	1733	1738	1067	217	1212	1278	1055	1609	1376
5100204	2832.79	KY	Kentucky	1.09156	4.39841	1.00305	5.482	7.76793	1.50442	0.218011	7.89935	1.26969	15.3919	0.148279	7.45267	0.423822	817	1240	1145	1095	775	865	714	174	758	1020	935	1058	1143
5100205	8393.85	KY	Kentucky	4.65206	13.8028	5.25767	18.7189	24.9063	4.93295	0.9537	7.87015	3.88789	33.7909	1.8173	24.2029	0.436117	271	695	576	532	111	189	238	178	145	347	222	364	1120
5110001	8133.87	KY	Kentucky	1.39435	23.3335	8.41063	25.6447	24.778	4.90587	0.142512	7.65816	3.00759	35.1666	0.311804	28.9791	0.469478	694	465	450	430	112	190	912	209	276	312	686	260	1033
5110002	5866.42	KY	Kentucky	2.3675	28.6522	10.0819	33.857	29.4942	6.17714	0.342982	7.198	3.67553	38.1027	0.588184	31.8698	0.515117	451	380	408	345	64	118	521	296	171	253	487	194	915
5110003	2661.48	KY	Kentucky	1.12271	27.7882	12.1078	30.6667	11.3792	2.65118	0.112981	7.51026	2.37292	26.7032	0.182853	20.3302	0.601345	798	394	367	374	530	539	1028	229	387	533	856	472	669
5110004	2799.62	KY	Kentucky	0.939229	21.8385	9.58584	25.663	14.4734	3.05431	0.277169	7.75086	2.63549	26.1477	0.0785809	19.8159	0.564283	882	505	423	429	357	428	587	196	330	557	1119	491	762
5110005	2390.71	KY	Kentucky	2.33207	52.5353	34.9939	78.9947	11.2486	3.29331	0.384012	7.21959	4.22181	26.4254	0.308246	20.7115	0.792275	457	152	157	132	538	369	486	290	100	546	690	470	163
5110006	2064.76	KY	Kentucky	1.27424	35.2549	17.1975	40.0781	11.097	3.10273	0.204202	7.36134	2.65261	29.2084	0.189496	23.0212	0.635158	735	300	297	296	548	412	745	259	329	455	842	395	580
5120101	4230.05	IN	Indiana	2.86972	66.5186	60.6103	98.8558	34.7183	10.5335	0.549041	7.30665	5.69145	63.1834	0.878886	58.1494	0.629634	388	73	22	64	42	32	380	272	17	45	381	17	594
5120102	1450.7	IN	Indiana	1.10298	63.8921	62.5749	98.5286	22.9413	7.11546	0.216657	7.40199	5.98798	52.4859	0.405746	49.7523	0.664473	810	84	13	65	136	80	720	247	3	94	594	43	479
5120103	2114.94	IN	Indiana	2.9069	65.6133	61.8387	96.8296	13.333	3.95554	0.618916	7.69406	6.04623	51.2197	1.73666	46.046	0.67772	384	77	17	69	413	273	346	204	2	106	228	63	434
5120104	2112.88	IN	Indiana	2.10964	58.6302	56.108	92.7587	13.355	3.7268	0.692741	7.22007	5.73745	41.6301	0.460992	37.3451	0.712959	507	119	43	87	411	305	311	288	16	191	556	123	328
5120105	1732.77	IN	Indiana	1.32103	78.8243	59.3453	109.236	16.3636	4.7952	0.273079	7.14558	5.9119	49.2412	1.12399	46.4134	0.701809	720	34	27	35	283	196	596	305	7	123	320	58	356
5120106	5049.45	IN	Indiana	1.55664	77.995	47.6227	93.9652	12.0537	3.21358	0.254387	7.06758	5.59475	49.3712	0.419654	46.0874	0.670928	634	35	86	83	492	390	634	322	22	119	581	62	461
5120107	2084.39	IN	Indiana	4.18281	80.4206	69.2183	121.987	12.3997	3.67989	0.68198	7.39134	5.95157	48.6275	2.99296	42.3229	0.742421	295	31	1	12	470	314	319	250	5	129	144	83	262
5120108	5891.51	IN	Indiana	2.20284	63.9433	52.4299	95.4718	4.76027	1.17605	0.526271	7.17642	5.33606	34.3913	1.11682	29.8218	0.761985	481	82	57	80	1100	1007	393	303	32	334	324	239	214
5120109	3708.43	IL	Illinois	3.08884	74.607	63.4581	113.41	3.02715	0.776903	0.52452	6.87157	5.67659	37.3899	1.43989	32.5816	0.776826	369	49	8	25	1377	1246	394	362	18	264	265	178	194
5120110	2101.24	IN	Indiana	1.74637	72.5529	59.937	105.508	8.2782	2.32448	0.348343	7.49282	5.86058	42.5236	0.51534	38.7966	0.731147	588	56	23	43	735	616	514	233	11	182	532	114	287
5120111	5252.93	IN	Indiana	2.255	60.9614	41.3785	73.7257	3.28834	0.831889	0.335245	6.95833	4.52275	40.6192	0.960684	35.5933	0.674409	470	100	124	144	1334	1203	528	343	72	207	360	140	447
5120112	6308.82	IL	Illinois	1.22693	67.4416	56.9299	95.5638	6.50495	1.72676	0.210627	6.68404	5.14723	41.7075	0.421232	38.7332	0.711586	755	66	41	78	886	791	732	412	39	189	580	116	329
5120113	3396.62	IN	Indiana	1.32491	75.5356	45.7454	84.8812	4.47859	1.14879	0.603658	6.83466	4.99213	48.4928	0.65851	44.7217	0.654933	717	47	101	108	1130	1025	354	372	43	131	460	66	509
5120114	5547.82	IL	Illinois	1.05445	59.2139	44.9129	74.4334	10.1516	2.72548	0.116266	6.58345	4.79382	44.8737	0.286702	41.9134	0.639755	834	114	107	143	606	517	1016	438	52	166	714	85	571
5120115	2750.77	IL	Illinois	0.412974	47.0413	35.6299	58.9834	4.54368	1.15164	0.105545	6.3721	4.6468	33.9705	0.0403991	31.7266	0.650241	1205	188	152	195	1126	1022	1057	496	59	345	1270	196	532
5120201	7047.77	IN	Indiana	13.9699	53.3508	40.7413	68.5891	4.77311	1.13562	3.31987	8.42816	4.88132	54.8584	11.1554	34.0218	0.668439	94	144	128	159	1098	1032	79	100	47	85	41	153	466
5120202	4333.86	IN	Indiana	1.8271	53.9533	24.7996	49.358	9.36921	2.44413	0.282468	7.52179	3.80564	45.9513	0.465579	40.1256	0.551587	566	142	227	237	666	590	575	223	154	151	554	99	791
5120203	3128.58	IN	Indiana	1.52738	46.153	34.6296	60.6568	5.30037	1.17604	0.406437	7.65747	4.77642	33.8414	0.307751	29.0265	0.676344	647	200	162	188	1026	1008	470	210	53	346	692	257	440
5120204	3018.63	IN	Indiana	4.87245	63.9705	50.2612	84.7489	7.88756	2.03138	2.293	7.93139	5.77685	50.4359	1.80279	41.1159	0.673333	257	81	73	109	766	698	109	169	15	112	223	92	450
5120205	1548.96	IN	Indiana	2.83315	67.8783	57.8692	95.6755	11.405	3.04602	0.279772	7.33229	6.12362	48.8761	1.44582	44.5545	0.682276	395	65	38	75	528	431	584	264	1	126	263	68	413
5120206	2102.74	IN	Indiana	2.31537	59.4919	48.7951	82.2397	12.1999	3.29009	0.338256	7.53635	5.10372	45.1472	0.678201	40.061	0.672439	459	109	82	117	481	371	525	220	40	160	449	100	455
5120207	2953.71	IN	Indiana	1.6432	38.8557	29.1722	46.6273	7.21749	1.65339	0.282692	8.15124	3.75962	37.0418	0.396056	30.7243	0.602797	610	268	190	248	823	814	574	132	163	269	606	218	662
5120208	5254.17	IN	Indiana	2.18303	23.2607	12.0555	22.5715	8.74696	2.1382	0.370133	7.97348	2.53062	29.8801	0.789902	21.884	0.507732	484	469	368	475	711	676	494	164	352	439	413	428	938
5120209	2231.75	IN	Indiana	1.43495	43.2358	20.5731	39.5574	16.0649	4.66639	0.259667	7.81951	3.37983	45.1642	0.530486	39.0299	0.503357	675	218	260	298	298	208	618	190	221	159	519	112	951
5130101	6038.36	KY	Kentucky	1.86261	2.06235	0.161295	2.41575	3.47279	0.650496	0.235616	7.3767	0.501805	12.1051	0.423023	3.13199	0.435447	559	1532	1673	1423	1301	1339	676	253	1123	1204	578	1534	1121
5130102	1977.51	KY	Kentucky	1.20014	8.45085	0.827028	6.26548	11.4766	2.12867	0.247443	7.84008	1.20695	21.648	0.0417018	13.5673	0.315916	764	920	1218	1043	522	680	650	184	790	716	1267	702	1446
5130103	4874.85	KY	Kentucky	1.30231	16.6197	3.63876	14.4708	22.3517	4.66876	0.15664	7.18239	1.97429	32.1119	0.215419	25.4449	0.362534	724	615	709	640	148	207	873	299	488	384	808	329	1320
5130104	3581.06	TN	Tennessee	0.76309	3.34169	0.312261	2.61274	6.15343	1.39804	0.135755	7.46561	0.362235	14.1611	0.0660721	6.15883	0.297865	977	1353	1522	1400	924	918	931	239	1208	1083	1166	1176	1489
5130105	2452.65	TN	Tennessee	0.782837	6.84698	0.667639	7.51537	16.796	3.68889	0.0928613	7.14198	1.34117	21.124	0.0851558	14.4475	0.342186	969	1028	1293	947	272	313	1108	308	728	738	1094	660	1377
5130106	2063.97	TN	Tennessee	1.66834	5.28679	0.737291	7.24857	13.4692	2.66341	0.0747497	6.9273	1.41639	18.2517	0.18015	10.9977	0.397264	601	1156	1254	977	400	536	1187	350	699	870	860	829	1204
5130107	2039.11	TN	Tennessee	1.52977	14.0149	5.35643	18.6913	16.0799	3.22921	0.174895	6.62256	2.60867	21.8579	0.964014	16.1393	0.536635	645	686	569	533	296	386	815	432	337	711	359	608	845
5130108	4653.88	TN	Tennessee	1.43016	8.82665	1.28216	9.35971	15.8897	2.99815	0.314659	6.94683	1.74606	22.3323	0.55825	15.3868	0.378224	679	902	1061	846	310	442	540	345	566	694	501	628	1265
5130201	2552.95	TN	Tennessee	4.59462	7.98295	1.84082	12.3284	18.0801	3.33713	0.497102	7.37155	2.57247	24.7016	0.901276	14.8108	0.454265	276	952	933	725	242	361	410	255	348	600	376	645	1078
5130202	1676.91	TN	Tennessee	19.5711	7.5858	1.32504	5.44944	5.91687	1.08686	4.27757	9.73913	1.26577	41.8792	17.4819	9.55718	0.363136	63	982	1052	1097	947	1053	57	30	762	187	23	915	1314
5130203	2423.48	TN	Tennessee	8.62073	7.1679	2.79419	11.4025	14.1842	2.55833	1.06635	7.25002	2.31396	27.1226	1.23989	12.4994	0.477053	150	1012	793	768	366	561	221	283	405	518	295	747	1022
5130204	2245.66	TN	Tennessee	5.44545	5.09087	1.68241	9.53022	12.2885	2.21392	0.548134	8.60269	2.28637	21.9139	0.312669	9.60398	0.498073	232	1174	968	840	476	648	381	87	416	710	683	911	961
5130205	6044.54	KY	Kentucky	1.53647	19.7154	9.46229	27.0841	9.04833	1.78224	0.264489	7.48016	2.27676	18.6409	0.631827	11.6365	0.699475	640	550	427	412	693	774	611	235	421	844	468	797	361
5130206	3765.11	TN	Tennessee	3.59297	40.1634	23.2064	61.8927	17.5022	3.69642	0.287943	7.53281	4.74095	26.6966	0.304359	20.0238	0.755559	331	252	240	177	255	312	568	221	55	535	696	482	226
5140101	3267.37	IN	Indiana	13.4014	17.5903	11.259	19.8693	7.99546	1.4886	2.31882	9.56199	2.72996	40.7691	11.1177	18.2168	0.521694	99	596	386	513	755	875	108	36	315	206	43	544	890
5140102	3805.29	KY	Kentucky	6.84578	14.9084	9.75285	25.9137	17.1239	3.38642	2.58225	8.61002	3.5349	30.5231	1.0793	16.02	0.617969	182	660	419	427	262	355	102	84	197	419	330	611	629
5140103	3754.21	KY	Kentucky	1.27143	22.7856	7.07854	21.6069	27.9828	5.66836	0.268014	8.06493	2.76741	40.1761	0.302331	33.3391	0.393239	736	476	478	489	74	142	602	142	308	211	697	165	1218
5140104	4916.32	IN	Indiana	1.94197	21.5004	11.5195	25.2464	11.3172	2.36691	0.419211	8.2321	3.05229	27.3171	0.197952	19.7761	0.56075	546	515	378	440	535	607	460	120	269	510	821	495	771
5140201	3613.67	IN	Indiana	1.98361	34.9873	20.5455	39.3013	9.64503	2.2392	0.203423	7.86082	3.23817	33.6851	1.65302	26.8754	0.593884	533	304	261	300	650	641	747	180	240	349	236	297	686
5140202	2686.61	IN	Indiana	5.60306	56.2669	34.2966	72.6718	4.64571	1.03081	0.240892	7.14139	4.41154	34.4919	4.08702	25.9181	0.737112	224	128	164	147	1115	1085	663	309	81	328	111	319	276
5140203	2706.83	IL	Illinois	0.53283	19.6022	12.2179	28.8849	6.18234	1.18889	0.038428	7.5078	2.60596	16.0077	0.101477	10.5346	0.732756	1112	554	365	386	920	997	1410	230	338	992	1058	867	281
5140204	3049.35	IL	Illinois	0.937689	42.1377	28.0864	49.4387	3.76277	0.867925	0.091965	6.67836	3.80298	31.3883	0.20623	27.4832	0.642713	883	227	199	236	1246	1176	1111	415	155	396	813	285	561
5140205	2442.04	KY	Kentucky	1.10995	34.6762	15.2944	36.7771	9.55079	2.45792	0.156922	7.28678	2.52291	28.84	0.416665	22.8093	0.617207	805	309	315	320	654	583	871	273	358	463	583	405	634
5140206	2393.13	IL	Illinois	1.84425	26.2961	22.774	43.7877	6.57083	1.46175	0.290464	7.32597	3.8304	19.8522	1.13136	14.222	0.754835	561	415	244	264	878	891	564	266	152	784	314	670	227
6010101	1882.23	VA	Virginia	1.2489	6.34218	1.20414	7.13256	19.801	4.19205	0.232127	6.88044	1.60568	24.3842	0.0404105	17.6284	0.288056	748	1059	1077	986	190	256	683	361	614	610	1269	562	1519
6010102	3054.46	VA	Virginia	5.07053	6.70324	1.55011	11.418	22.1432	4.6616	0.747472	6.65489	2.06394	26.7899	1.89158	16.3809	0.410736	250	1035	1004	767	152	209	292	424	465	527	214	592	1176
6010103	2249.02	TN	Tennessee	4.52149	4.73512	0.243626	4.91302	9.34888	1.91763	0.499461	6.65765	0.960613	19.1756	1.27552	8.45758	0.36745	278	1214	1588	1149	668	731	408	423	897	810	286	993	1299
6010104	2589.97	TN	Tennessee	4.29814	8.01431	0.875326	11.2529	19.5054	3.7475	0.727771	6.48731	1.80079	24.9079	1.04838	15.1955	0.425466	287	949	1196	776	199	301	300	471	547	591	339	634	1139
6010105	4867.73	NC	North Carolina	4.63185	5.00638	0.231403	3.38881	5.66937	1.0993	0.646456	6.32689	0.779461	18.0242	1.26805	7.1985	0.320082	272	1188	1597	1313	977	1045	333	505	967	883	289	1078	1439
6010106	1785.6	NC	North Carolina	2.52112	3.13465	0.173616	2.99193	7.10233	1.38582	0.247191	6.57138	0.638681	15.3725	2.95625	6.67153	0.309612	425	1388	1654	1353	835	925	651	444	1038	1021	146	1135	1464
6010107	2063.04	TN	Tennessee	3.43903	3.73755	0.527168	5.42176	10.7567	2.11985	0.922086	6.85108	1.32846	18.692	0.897712	8.80824	0.381009	343	1320	1368	1101	566	682	246	368	738	840	377	964	1261
6010108	4553.98	TN	Tennessee	2.26384	6.67591	0.848758	10.3909	17.8892	3.59709	0.425669	6.05921	1.92171	20.1745	0.367758	13.3475	0.437726	468	1037	1208	806	249	324	456	596	506	775	639	719	1115
6010201	3505.89	TN	Tennessee	7.85882	7.91709	0.97244	7.1248	12.0305	2.33672	0.789978	8.02861	1.55516	28.1359	4.81564	13.0136	0.353791	164	958	1161	988	494	612	276	152	640	486	99	732	1348
6010202	2168.56	NC	North Carolina	1.07916	1.00225	0.00485636	0.823539	1.32468	0.247948	0.118999	5.65475	0.236592	8.11319	0.154739	1.49688	0.354909	820	1734	2026	1738	1766	1781	1004	729	1317	1453	924	1783	1342
6010203	1900.62	NC	North Carolina	1.42713	0.930754	0.0562643	0.713115	0.527149	0.103693	0.117843	6.1815	0.168966	8.42383	0.136591	0.866325	0.451499	680	1756	1864	1766	1966	1968	1006	546	1401	1432	956	1898	1085
6010204	2732.56	TN	Tennessee	1.33333	5.35752	0.948272	5.48605	10.9033	2.2003	0.225938	7.75556	1.10664	18.8376	0.152358	10.6294	0.340422	715	1150	1169	1093	560	656	699	194	834	832	926	859	1380
6010205	5091.27	VA	Virginia	1.64938	4.02411	0.803749	5.94636	14.0934	2.77792	0.165888	6.78383	1.20015	18.7961	0.35946	11.3971	0.342859	607	1281	1223	1065	367	501	850	389	793	836	644	812	1375
6010206	2451.96	VA	Virginia	1.6905	4.06915	0.490391	7.18975	11.6196	2.30992	0.214072	6.74464	0.751856	15.3287	0.35553	7.43135	0.491738	598	1274	1392	981	513	619	726	402	983	1023	650	1063	978
6010207	1640.98	TN	Tennessee	7.15733	4.45695	0.236245	4.67198	7.36919	1.4506	2.11704	8.03734	1.26856	23.2515	2.27047	7.20837	0.393253	176	1234	1593	1173	810	896	121	149	761	664	190	1077	1217
6010208	2250.36	TN	Tennessee	1.87129	3.79252	0.135635	4.56686	6.51631	1.36203	0.179905	7.626	0.806634	14.1928	0.283586	5.32221	0.461809	556	1315	1712	1181	884	937	797	213	959	1080	718	1269	1057
6020001	4827.6	TN	Tennessee	6.25447	3.45068	0.489423	4.4701	10.4054	2.68245	0.934029	8.03782	1.32937	22.4193	3.17934	8.5223	0.344055	197	1344	1393	1189	590	531	243	148	736	691	138	985	1371
6020002	5325.13	TN	Tennessee	2.38042	3.91937	0.700391	5.2001	11.427	2.6705	0.180311	6.70029	0.994282	17.4372	0.680284	9.17043	0.361858	449	1300	1277	1125	527	535	796	409	880	908	446	940	1321
6020003	1655.28	GA	Georgia	1.0976	1.41837	0.242978	1.52683	5.03796	1.47185	0.0303477	7.10278	0.360965	11.9314	0.0626464	4.06159	0.273213	812	1648	1589	1578	1058	883	1469	318	1209	1211	1179	1424	1560
6020004	1558.09	TN	Tennessee	1.29007	3.83875	1.29184	7.62794	8.84594	1.97577	0.100367	7.35067	1.48027	13.1139	0.131047	5.85309	0.565828	729	1309	1058	939	706	711	1076	262	671	1147	966	1212	759
6030001	5173.57	AL	Alabama	1.8542	8.89428	3.02527	11.2679	16.406	5.00678	0.254136	6.98005	2.0776	21.1392	0.684925	14.1284	0.443683	560	897	768	775	280	184	636	337	462	736	444	674	1103
6030002	7493.16	AL	Alabama	4.47518	16.5147	5.6717	18.1995	13.2566	3.21398	0.927259	6.85476	2.63351	26.2866	1.6814	16.663	0.522038	280	618	550	550	417	389	245	367	333	551	231	584	888
6030003	3324.38	TN	Tennessee	1.50188	13.2769	6.34776	21.6736	21.5793	4.55919	0.142686	6.66659	2.78264	23.2824	0.458151	17.7538	0.549709	652	709	518	488	157	221	911	419	304	660	558	559	798
6030004	2496.93	TN	Tennessee	1.21463	13.0217	5.21973	18.5985	19.7788	3.8631	0.227188	7.00392	2.95021	24.0044	0.178768	18.5088	0.501207	761	720	580	537	191	283	692	333	279	625	867	537	954
6030005	5911.39	AL	Alabama	2.07989	13.2404	3.41205	13.6544	10.7271	2.45951	0.210724	6.69829	2.16823	20.2545	0.755822	13.4338	0.504071	514	711	737	665	569	582	731	410	442	774	420	716	948
6030006	2444.27	AL	Alabama	1.03551	7.39996	1.26727	5.28963	10.1877	2.98038	0.170892	6.60089	1.04701	18.3922	0.341665	11.6319	0.312597	842	996	1064	1115	603	447	826	437	858	857	660	798	1457
6040001	5403.44	TN	Tennessee	0.84112	7.19242	4.64487	11.4653	5.42495	1.06338	0.065313	6.97167	1.37064	12.6117	0.149812	6.10422	0.652568	938	1011	623	765	1004	1069	1229	340	715	1175	932	1179	517
6040002	3058.96	TN	Tennessee	2.17592	11.6553	4.83303	18.3294	26.7431	5.79902	0.238435	6.7776	3.14844	28.295	0.567639	22.2515	0.451676	486	782	614	545	90	134	669	392	256	482	495	416	1084
6040003	4005.76	TN	Tennessee	1.90266	4.80448	2.27545	9.7402	11.7878	2.18099	0.211992	7.5525	1.67792	16.6137	0.508423	8.62452	0.530376	551	1203	853	834	503	663	729	219	590	960	535	978	864
6040004	1975.22	TN	Tennessee	0.804987	4.99751	1.83285	7.35101	8.0113	1.55369	0.062667	7.64814	1.49576	14.4527	0.231305	7.43272	0.497237	960	1190	937	967	753	852	1247	211	665	1067	784	1062	966
6040005	4700.86	TN	Tennessee	0.973251	15.968	4.83229	13.5321	7.41387	1.57994	0.0972643	8.09534	1.33605	22.2679	0.250915	14.4381	0.483804	866	629	615	670	806	846	1088	139	732	697	762	661	1001
6040006	1807.45	KY	Kentucky	3.19497	32.8086	16.4619	43.5464	9.47515	2.54783	0.203521	7.27114	3.50954	23.3211	0.824117	16.161	0.72933	359	322	304	265	661	563	746	277	204	658	403	606	293
7010101	4975.36	MN	Minnesota	0.588988	2.0685	1.73548	3.12191	1.76121	0.340118	0.0308447	3.30573	0.226554	6.02873	0.067056	2.32971	0.572657	1077	1531	952	1340	1661	1677	1466	1318	1326	1605	1162	1630	746
7010102	3473.87	MN	Minnesota	0.213251	2.03354	0.672824	1.83337	2.44234	0.477485	0.0258807	3.38408	0.133313	6.46106	0.00620978	2.97116	0.381592	1400	1538	1289	1509	1477	1488	1528	1295	1455	1563	1524	1554	1258
7010103	5397.81	MN	Minnesota	0.381458	0.761196	0.692423	2.00324	1.17908	0.225058	0.032811	3.70516	0.184461	4.52383	0.520472	0.588865	0.772824	1230	1795	1282	1468	1797	1799	1452	1217	1376	1781	530	1950	200
7010104	4358.35	MN	Minnesota	0.854725	6.92246	5.4772	13.6187	10.389	2.61138	0.082959	4.09498	1.02225	11.5913	0.232984	7.58088	0.642404	927	1025	561	668	593	548	1153	1142	869	1230	781	1053	563
7010105	2028.2	MN	Minnesota	0.414964	1.65347	0.690828	2.13016	2.56494	0.495925	0.104743	3.86949	0.215039	6.67236	0	2.4982	0.46024	1201	1603	1285	1449	1453	1472	1064	1183	1338	1546	1853.5	1604	1060
7010106	5136.78	MN	Minnesota	0.540584	8.4471	5.27909	11.8193	6.04706	1.384	0.057935	3.68962	0.782132	10.8581	0.0378104	7.35209	0.616507	1104	921	575	749	934	927	1281	1221	965	1275	1284	1069	636
7010107	2315.27	MN	Minnesota	0.47518	21.225	16.5071	32.0202	12.7844	3.08207	0.0626363	3.46469	1.58763	19.4167	0.082905	17.0018	0.653181	1153	521	303	362	445	415	1248	1273	626	801	1098	573	514
7010108	2287.18	MN	Minnesota	1.06329	19.7658	17.8902	32.9837	19.0221	4.73497	0.105111	3.71223	1.75847	23.8401	0.169468	20.718	0.614202	827	548	289	353	217	201	1061	1215	564	632	889	469	640
7010201	2656.71	MN	Minnesota	1.43579	27.1304	20.1629	45.889	38.0202	9.92941	0.152791	4.19498	2.52318	35.2787	0.0572223	32.0183	0.58902	674	405	264	252	35	37	883	1118	357	310	1199	188	707
7010202	2699.04	MN	Minnesota	1.26422	32.2536	31.3042	65.148	42.3322	10.9926	0.265412	4.01788	2.96945	35.2969	0.265593	32.7188	0.66568	739	329	177	169	26	26	606	1156	277	309	744	174	472
7010203	2905.03	MN	Minnesota	3.83602	34.8961	20.1481	45.0166	22.095	5.57645	0.562501	5.18291	2.87147	36.1276	1.04417	29.4177	0.604783	317	306	265	257	153	147	373	904	286	284	341	245	657
7010204	3825.41	MN	Minnesota	1.7904	42.0128	33.5037	66.1212	23.4773	6.16932	0.325523	4.59744	3.16367	33.4166	0.520555	29.867	0.688847	572	228	167	166	125	119	533	1030	253	356	529	236	394
7010205	3312.26	MN	Minnesota	1.39979	59.6834	47.2833	100.121	18.025	4.8401	1.35962	4.45526	3.61913	27.2453	0.449761	23.6498	0.808923	693	107	92	61	246	192	187	1061	186	514	568	379	139
7010206	2609.52	MN	Minnesota	43.741	12.4165	6.0269	12.1356	4.16296	0.936248	12.0012	7.98079	1.38705	73.2575	15.9918	10.9215	0.526328	25	745	532	734	1176	1139	2	163	711	29	26	838	875
7010207	4105.76	MN	Minnesota	1.97632	13.013	8.51765	18.6699	7.55716	1.76455	0.554292	4.86787	1.6392	16.0518	0.12902	10.2925	0.644625	536	721	445	534	797	781	376	980	602	991	973	878	550
7020001	5515.23	SD	South Dakota	0.233948	46.9167	37.137	67.3747	13.0747	3.06978	0.182232	3.45505	2.27931	30.5552	0.0484233	28.9633	0.699357	1373	190	142	162	429	419	792	1275	418	417	1231	261	362
7020002	2266.1	MN	Minnesota	0.410127	51.1131	38.8155	80.6446	18.3927	4.84757	0.035645	3.41459	2.38171	26.6895	0.108334	25.2108	0.761837	1207	160	135	125	234	191	1428	1281	385	536	1034	334	215
7020003	2840.21	MN	Minnesota	0.229107	48.6717	47.2098	86.3903	13.9764	3.41364	0.051626	3.67759	2.7572	24.0123	0.0652347	22.8112	0.791109	1380	173	93	105	375	352	1320	1226	309	624	1170	404	165
7020004	5392.69	MN	Minnesota	0.496487	62.5189	48.7894	101.984	15.3604	4.37033	0.054813	3.86266	3.22992	24.7285	0.0758771	23.5445	0.812437	1140	90	83	56	325	238	1304	1184	242	598	1131	384	132
7020005	5381.99	MN	Minnesota	0.352666	49.3688	38.3555	81.3364	13.3343	3.61234	0.0602183	3.63641	2.78334	20.1592	0.066069	18.8932	0.8115	1247	167	137	121	412	321	1262	1238	302	776	1167	524	133
7020006	1810.32	MN	Minnesota	0.782244	59.1969	57.3562	109.177	20.6167	5.87134	0.064071	4.07084	3.31324	27.0382	0.329401	25.4343	0.811055	970	115	39	36	173	133	1237	1147	228	521	673	330	134
7020007	3489.38	MN	Minnesota	1.57832	72.4381	50.5365	104.339	25.1307	7.26231	0.144518	4.1984	3.29971	42.425	0.806373	39.8034	0.723861	630	57	71	47	108	76	904	1117	234	185	407	107	305
7020008	3402.4	MN	Minnesota	0.506046	67.0887	59.1031	112.957	21.3069	6.15295	0.065388	4.06595	3.51993	33.0265	0.356804	31.909	0.779734	1134	68	30	27	163	121	1228	1148	201	362	648	193	188
7020009	4056.37	MN	Minnesota	0.524266	81.4383	61.9231	124.539	24.7545	7.48377	0.086586	4.45481	3.82511	41.1588	0.176039	39.9182	0.757273	1122	27	16	7	113	71	1138	1062	153	199	876	103	222
7020010	2262.85	MN	Minnesota	0.474784	72.9851	61.3268	120.042	22.3803	6.73279	0.0575337	4.13195	3.60943	34.5816	0.145165	33.5267	0.781683	1154	53	19	16	147	94	1285	1129	187	326	941	162	185
7020011	2879.8	MN	Minnesota	0.687524	70.9468	59.8314	119.038	22.9556	6.84264	0.184471	4.60926	3.86277	33.3346	0.27601	31.7161	0.789617	1011	59	26	19	134	89	785	1026	147	358	732	197	171
7020012	4755.6	MN	Minnesota	7.60781	54.9818	41.149	84.3118	22.6881	6.13434	1.0231	5.44054	3.64169	42.4443	1.60295	32.0145	0.724787	168	136	126	113	140	123	228	818	180	183	243	189	299
7030001	5247.31	WI	Wisconsin	0.275451	4.07083	2.26843	4.92039	10.6615	2.47675	0.06789	4.54574	0.438692	14.4927	0.00845862	10.0423	0.328844	1325	1273	856	1147	572	577	1217	1040	1174	1064	1492	887	1411
7030002	2638	WI	Wisconsin	0.314081	2.47273	0.882024	1.99016	8.04372	1.87753	0.0553477	4.69903	0.208117	12.5992	0	7.73891	0.204558	1276	1464	1192	1474	751	746	1301	1011	1351	1177	1853.5	1041	1741
7030003	2725.4	MN	Minnesota	0.439464	3.01263	3.19814	7.33418	4.54054	0.944382	0.061291	4.35869	0.654301	7.3322	0.0918265	3.12705	0.701082	1180	1400	747	968	1127	1133	1258	1081	1031	1492	1079	1537	358
7030004	2606.38	MN	Minnesota	0.630908	7.58982	6.39705	14.5034	6.60429	1.38302	0.062997	4.7166	1.30826	10.1153	0.0860734	6.01303	0.706916	1044	981	514	638	876	928	1244	1008	746	1325	1092	1189	341
7030005	6776.76	WI	Wisconsin	2.46329	18.3656	13.4208	27.9739	15.9338	3.71054	0.847564	5.28379	2.38093	24.6305	0.30218	18.4167	0.603007	437	586	340	401	307	308	264	876	386	602	698	540	661
7040001	2880.38	MN	Minnesota	4.23686	42.9795	27.7627	60.7617	23.3947	5.70284	1.03093	5.72015	3.19846	38.6603	0.571518	30.8708	0.663102	293	219	202	186	128	139	226	717	246	241	492	214	483
7040002	3809.23	MN	Minnesota	1.97075	58.6487	44.9074	92.8494	22.9487	6.13736	0.632512	5.23667	3.66797	35.358	0.610919	31.186	0.748571	537	118	108	86	135	122	342	887	172	308	475	208	243
7040003	3606.27	WI	Wisconsin	1.25472	28.1756	23.9798	51.2939	33.2926	8.12993	0.254905	5.20677	2.29193	32.7406	0.381433	28.3161	0.644315	745	387	234	226	52	58	631	897	413	371	618	272	551
7040004	3682.9	MN	Minnesota	2.65275	55.4992	46.0204	95.7056	28.3477	7.13683	0.36382	5.32172	3.58789	35.3631	0.846849	30.6127	0.757654	414	133	100	74	70	79	500	860	188	307	396	221	220
7040005	1888.9	WI	Wisconsin	0.608088	21.8901	17.3212	38.5171	22.1927	5.58781	0.0980233	4.90681	2.41681	22.912	0.248394	19.7159	0.661431	1060	502	296	305	151	144	1085	975	375	678	765	497	486
7040006	1800.2	WI	Wisconsin	4.32114	19.2987	13.0715	27.8448	25.7164	6.10936	0.714255	5.46646	1.7655	34.6343	1.53121	25.8979	0.518113	285	560	344	404	97	124	303	811	562	323	252	320	902
7040007	5894.48	WI	Wisconsin	0.665147	15.655	9.75431	23.3675	23.9382	5.71492	0.226564	4.89322	1.66659	26.05	0.125842	21.9316	0.515849	1023	639	418	464	119	137	697	978	595	560	979	426	912
7040008	4310.16	MN	Minnesota	0.580582	49.089	42.0737	83.0324	27.6269	6.75769	0.304626	5.16028	3.18425	35.045	0.13188	32.1837	0.720666	1081	169	119	116	78	93	548	908	250	315	965	184	314
7050001	5003.13	WI	Wisconsin	0.201375	1.98068	1.52574	3.72146	7.99163	1.8932	0.0325313	4.90347	0.356064	11.0208	0.00680514	6.23945	0.373607	1424	1544	1011	1271	756	742	1454	976	1214	1262	1511	1164	1282
7050002	3050.57	WI	Wisconsin	0.339086	0.949119	0.51098	1.31095	5.83929	1.39505	0.0288227	4.46993	0.135332	9.43122	0.0936747	4.72871	0.217057	1262	1752	1376	1622	959	919	1500	1057	1452	1364	1073	1335	1705
7050003	1915.07	WI	Wisconsin	0.208639	1.41432	0.596232	1.80432	5.99858	1.41563	0.0287473	4.56454	0.211848	9.59112	0.0236481	5.00104	0.265132	1415	1649	1330	1519	938	907	1501	1037	1346	1357	1363	1298	1579
7050004	2213.03	WI	Wisconsin	0.214577	3.29539	2.87388	7.59861	8.07685	1.88639	0.039397	4.79199	0.708596	9.80707	0.0196632	5.46971	0.581453	1397	1359	783	940	748	743	1400	997	1001	1341	1393	1254	729
7050005	5334.85	WI	Wisconsin	1.52914	19.8743	15.0432	32.8254	23.4415	5.58021	0.223306	4.95449	2.2783	26.6603	0.403621	22.2317	0.596207	646	543	319	354	127	146	702	964	420	538	598	418	678
7050006	2289.02	WI	Wisconsin	1.24721	17.2629	11.4609	25.93	23.7608	5.61717	0.381926	4.83173	1.96821	27.3984	0.0881629	22.9057	0.530964	749	600	380	426	121	143	490	992	491	505	1089	401	862
7050007	4897.4	WI	Wisconsin	1.05781	20.9451	14.148	31.5191	26.4646	6.51654	0.176888	4.76094	2.14837	29.5177	0.208561	25.6705	0.551134	830	529	332	368	91	104	809	1001	447	448	811	325	794
7060001	3688.49	WI	Wisconsin	0.824134	26.629	23.7797	44.5569	25.472	6.0231	0.121869	5.63833	2.58716	31.885	0.235683	27.8879	0.615047	947	411	236	259	101	127	984	736	341	389	779	280	639
7060002	2588.68	IA	Iowa	0.609259	59.5077	40.5876	81.3461	32.2427	8.11258	0.114172	5.23914	3.45845	48.8418	0.232629	46.3377	0.63709	1058	108	129	120	57	59	1024	886	209	127	782	60	576
7060003	2898.32	WI	Wisconsin	1.08895	38.5692	30.2518	61.6892	40.5788	9.95378	0.282156	5.94805	3.86465	45.076	0.297788	41.6215	0.597123	818	273	183	179	28	36	577	636	146	163	702	90	674
7060004	4387.24	IA	Iowa	0.439726	73.4517	44.0913	91.1473	34.0111	8.9252	0.142872	5.38655	3.84246	57.4507	0.122761	55.324	0.622288	1179	51	110	96	47	44	909	842	150	64	991	22	617
7060005	3849.78	IL	Illinois	1.77202	55.6596	31.9232	67.7129	30.8361	7.39513	0.226723	6.04855	3.84749	51.3582	1.03345	47.1584	0.589468	580	132	174	161	59	73	695	606	149	104	346	56	705
7060006	4844.03	IA	Iowa	0.729015	76.389	42.5636	93.7218	40.8456	10.6317	0.590405	5.82667	4.40977	62.5909	0.25267	59.8546	0.610262	988	40	116	84	27	31	361	675	82	46	758	15	647
7070001	5645.62	WI	Wisconsin	0.640403	1.19124	0.212607	0.793748	3.82278	0.923637	0.082173	4.47851	0.118807	8.71033	0.1037	3.62806	0.179508	1038	1692	1615	1746	1240	1148	1156	1055	1483	1413	1047	1478	1784
7070002	7043.24	WI	Wisconsin	1.48729	12.459	7.73658	19.8321	18.2169	4.3073	0.228794	4.68019	1.67831	20.6693	0.332439	15.9514	0.554226	656	743	463	514	238	244	689	1013	589	756	670	613	784
7070003	8415.95	WI	Wisconsin	1.46818	24.3421	8.6035	22.4072	16.0479	3.7103	0.223698	5.02001	1.79463	29.5879	0.399514	24.6707	0.475961	662	449	442	480	300	309	701	953	549	446	601	350	1023
7070004	1697.37	WI	Wisconsin	1.57487	22.3803	19.736	40.9619	26.7659	6.44249	0.241227	5.46286	3.16519	28.7568	0.50764	24.643	0.624373	632	488	270	286	88	107	661	812	252	467	536	352	610
7070005	6116.38	WI	Wisconsin	0.909865	25.2358	16.7398	34.57	28.722	6.84639	0.298475	5.76137	2.68692	36.2509	0.106711	31.9681	0.519552	898	436	301	339	67	88	555	696	325	283	1036	191	896
7070006	1988.35	WI	Wisconsin	0.599087	14.8749	18.2734	34.1157	22.6033	5.24748	0.130596	5.50666	2.62199	22.6248	0.0693718	19.0104	0.642164	1069	663	287	341	142	172	951	788	335	685	1152	521	564
7080101	2568.51	IL	Illinois	7.23871	70.1186	38.2559	81.8759	13.4099	3.49168	1.58945	6.46262	3.63615	51.7077	4.8367	40.0531	0.671505	172	62	138	119	404	335	159	477	183	102	98	101	460
7080102	4060.53	IA	Iowa	0.784277	89.9866	49.7778	105.779	27.8354	7.67184	1.03052	5.37967	4.331	61.3436	0.408958	58.4802	0.643976	967	8	76	42	76	69	227	845	93	50	590	16	552
7080103	2541.83	IA	Iowa	0.866207	88.8526	53.1813	111.481	20.6359	5.355	1.84467	6.01044	4.83094	54.5552	0.284254	50.6648	0.687535	923	9	50	31	172	165	145	617	48	88	716	41	400
7080104	6257.38	IL	Illinois	1.50289	63.6054	51.624	99.6264	9.93742	2.59823	0.276657	6.06395	4.43012	30.7857	0.990305	27.3724	0.784467	651	85	63	62	623	553	588	594	80	412	353	287	178
7080105	4774.75	IA	Iowa	1.81491	76.1129	55.1069	108.76	18.9808	5.3648	1.28528	5.36574	4.33978	44.5414	0.594169	40.4153	0.729076	569	42	45	37	219	163	197	846	90	169	484	97	295
7080106	2259.61	IA	Iowa	0.595339	66.8838	54.6024	97.2494	19.4625	5.18702	0.251672	5.47528	4.18806	44.8346	0.252181	42.7003	0.694888	1075	70	47	68	202	173	641	803	104	167	759	80	374
7080107	4231.12	IA	Iowa	0.769922	54.0021	45.1965	79.0767	19.3727	5.46976	0.250172	5.88848	4.24939	40.9334	0.253792	38.2742	0.673848	975	141	103	131	206	158	643	653	97	202	756	119	449
7080201	4362.97	IA	Iowa	1.13942	86.1214	55.2623	114.204	25.9102	7.38015	0.164634	4.85617	3.92423	51.87	0.569319	49.634	0.697055	791	16	44	24	96	74	854	985	138	98	494	46	366
7080202	2797.79	IA	Iowa	0.893307	87.4891	52.5771	108.305	17.4136	4.95718	0.158616	4.86809	3.93847	50.1378	0.52161	48.1562	0.692216	910	11	54	38	256	185	867	979	136	113	528	52	382
7080203	1782.95	IA	Iowa	1.82031	94.0521	51.5047	106.722	13.9893	4.07458	0.291716	4.84227	3.78266	55.7035	0.691883	52.5319	0.670138	567	2	64	41	374	263	562	988	159	77	438	35	464
7080204	2230.3	IA	Iowa	0.441617	92.8498	51.2014	112.775	26.009	7.67634	0.25433	4.97121	4.23238	55.2756	0.755788	53.8408	0.676857	1177	3	67	28	94	68	635	960	99	83	421	28	438
7080205	6259.59	IA	Iowa	2.87118	83.9848	59.0473	112.722	19.8723	5.43039	0.938319	5.46915	4.43492	54.0303	1.0727	49.1866	0.696208	387	20	31	29	186	160	242	807	79	90	332	47	369
7080206	2845.97	IA	Iowa	2.20121	76.5668	52.5283	101.284	16.388	4.23202	1.36439	6.14857	4.60005	49.681	2.22344	44.5669	0.694436	482	39	55	58	281	252	185	563	65	116	194	67	376
7080207	3770.97	IA	Iowa	0.492918	88.4783	57.2461	120.666	39.4822	12.16	0.172506	4.92189	4.26317	57.9682	0.263795	56.6441	0.680536	1143	10	40	15	31	20	819	969	96	62	747	20	419
7080208	4292.36	IA	Iowa	1.21199	75.5373	56.4712	102.825	17.2765	4.39235	0.517335	5.55618	4.135	49.3533	0.398916	46.2028	0.689972	762	46	42	53	258	234	398	767	109	121	603	61	388
7080209	4366.13	IA	Iowa	1.97704	62.9739	50.8901	93.5201	24.9614	6.77162	0.656777	5.79731	4.21186	46.9649	0.908941	42.7456	0.686307	535	88	70	85	110	90	326	684	101	142	371	79	405
7090001	4902.79	WI	Wisconsin	2.82951	35.2522	34.731	79.3833	33.5985	8.2369	1.03857	5.70066	3.91781	25.5303	0.874585	19.8794	0.799729	397	301	161	129	51	55	224	722	139	574	383	488	152
7090002	4743.26	WI	Wisconsin	8.17764	39.4877	15.6164	35.9701	25.5199	6.23885	2.16078	6.36815	4.01131	55.1217	3.44542	42.4264	0.458823	159	257	313	327	100	115	116	497	126	84	132	81	1062
7090003	4869.57	WI	Wisconsin	1.32522	53.7369	36.478	77.3441	33.2759	8.02477	0.439617	5.85306	4.74314	45.7398	0.44013	42.865	0.643413	716	143	148	134	53	60	445	667	54	154	571	78	556
7090004	1969.81	WI	Wisconsin	2.91296	47.0422	29.161	61.88	27.1507	6.52414	1.75732	5.8703	4.3952	45.4903	0.197545	39.3449	0.611312	383	187	191	178	82	102	149	661	85	157	822	110	645
7090005	5616.76	IL	Illinois	4.79856	74.1867	36.3208	92.2697	11.6058	3.03713	1.00393	6.21961	4.69507	38.8286	1.74362	31.5016	0.745485	261	50	149	88	515	432	232	535	58	237	227	202	252
7090006	3250.09	IL	Illinois	4.6306	72.7843	40.8519	97.5058	12.8258	3.44875	2.3313	6.71692	5.31376	39.1863	1.00501	30.8212	0.759823	273	54	127	66	442	341	107	406	35	233	349	216	217
7090007	2923.64	IL	Illinois	0.817815	87.2585	51.2483	117.42	8.66196	2.45016	0.170748	5.98003	5.15951	34.2669	0.216119	32.4578	0.783439	953	13	66	20	715	586	829	626	38	337	806	182	181
7100001	3231.05	MN	Minnesota	0.552785	59.7687	59.9114	109.772	21.7781	6.20843	0.0389583	4.16712	3.42489	30.2368	0.291597	28.9028	0.791578	1097	106	24	33	154	117	1404	1123	216	433	709	262	164
7100002	2786.66	IA	Iowa	0.540016	90.8194	63.2901	126.593	27.616	8.33845	0.094818	4.29362	3.71413	51.7221	0.579893	50.5077	0.714809	1105	7	11	5	79	53	1100	1098	168	101	488	42	323
7100003	3383.48	IA	Iowa	0.383095	95.5476	63.3569	126.613	25.181	7.5935	0.0944407	4.4273	3.92666	54.7841	0.16247	53.8059	0.701772	1228	1	10	4	107	70	1103	1065	137	87	907	29	357
7100004	4468.89	IA	Iowa	2.66377	87.3097	52.4336	105.435	12.3973	3.5368	1.09117	5.09352	3.99523	52.0174	0.698705	47.1641	0.690928	413	12	56	44	472	329	219	931	130	96	435	55	386
7100005	2352.86	IA	Iowa	0.609056	92.766	59.2118	121.723	34.0813	10.7614	0.123264	4.73412	4.17222	59.0413	0.34613	57.7471	0.678235	1059	4	28	13	46	29	978	1005	106	56	659	19	429
7100006	6399.54	IA	Iowa	2.042	86.6091	58.7012	112.548	23.4657	7.01167	0.648434	4.79091	4.06185	56.6981	0.340924	53.2786	0.678708	517	15	33	30	126	85	329	998	119	69	661	31	426
7100007	2944.48	IA	Iowa	0.679741	66.8332	48.1432	92.0374	28.4639	7.98348	0.2805	5.01773	4.17015	49.3975	0.277349	47.5896	0.659166	1018	71	84	91	68	61	583	955	107	118	729	54	495
7100008	6326.28	IA	Iowa	2.3389	37.7481	36.5791	59.9236	13.1157	2.83014	1.80206	5.48934	3.89387	34.3195	1.88349	28.583	0.677052	456	281	147	190	423	492	146	798	143	336	215	267	437
7100009	5546.97	IA	Iowa	0.803294	38.1744	30.5889	49.636	16.1409	3.76308	0.209137	5.71608	3.42267	38.2336	0.453055	34.9278	0.586965	961	277	181	233	292	297	736	718	217	251	562	145	712
7110001	4471	MO	Missouri	1.00523	40.9055	34.7848	63.0903	12.7904	2.9766	0.117657	5.75644	4.05487	29.293	0.13814	26.4685	0.704457	855	243	160	174	444	449	1008	700	120	453	953	306	349
7110002	2371.96	MO	Missouri	0.256586	30.646	25.0315	47.2784	14.9237	3.2303	0.0494543	5.53737	3.84771	25.9358	0.0472516	23.9401	0.66385	1349	350	225	245	337	384	1327	781	148	564	1239	371	481
7110003	1605.28	MO	Missouri	0.263255	37.7143	28.4993	54.9461	12.1865	2.72154	0.106016	5.47688	4.00593	26.5786	0.029535	24.7384	0.689546	1342	282	194	210	483	519	1055	802	128	543	1321	346	391
7110004	5146.75	MO	Missouri	0.970959	44.6308	28.0327	56.082	11.1904	2.69805	0.140169	6.16382	3.56547	32.3488	0.562878	28.6393	0.661958	869	209	200	205	543	525	919	554	191	378	496	265	485
7110005	2314.54	MO	Missouri	0.704556	34.7096	28.9778	54.7206	12.5809	2.71539	0.0656097	5.50501	4.16856	25.1076	0.338621	23.0009	0.70406	999	307	192	212	464	522	1226	790	108	584	664	397	351
7110006	3143.6	MO	Missouri	0.888228	39.2097	28.3071	55.5809	13.7736	2.9963	0.0831453	5.64168	4.09401	29.3263	0.526724	26.8073	0.674622	911	262	196	208	384	444	1152	733	115	451	525	298	446
7110007	2056.52	MO	Missouri	0.525252	44.0597	27.2881	55.7569	10.064	2.19673	0.0603273	5.70951	3.63484	29.7533	0.0912315	27.0931	0.672986	1119	211	207	206	613	657	1261	721	184	442	1082	290	454
7110008	3268.14	MO	Missouri	1.35906	38.9658	26.1581	53.6592	9.92719	2.18108	0.64686	6.01305	3.8356	27.2298	0.388721	23.0464	0.699547	704	265	212	215	624	662	332	616	151	515	611	393	359
7110009	1732.51	MO	Missouri	12.7042	41.0792	23.722	44.9543	5.17023	1.17554	2.79878	7.90161	3.07897	47.2462	4.34411	26.9206	0.625452	104	240	237	258	1037	1009	92	173	267	137	105	296	607
7120001	7844.7	IN	Indiana	3.09088	60.1326	43.1219	86.1894	7.7054	1.91093	2.13693	7.70647	5.67057	35.7939	0.922617	28.5302	0.751305	368	104	114	106	777	732	119	202	19	294	370	268	238
7120002	5534.41	IL	Illinois	0.658555	86.0807	58.5595	116.519	9.50631	2.40357	0.109061	6.69433	5.88589	42.6859	0.148395	41.1098	0.739198	1029	17	34	22	659	596	1044	411	9	177	934	93	271
7120003	1698.06	IL	Illinois	127.272	10.2728	4.23028	7.37926	0.767683	0.136483	9.17454	10.7671	0.617439	154.968	75.8034	8.37241	0.468475	3	836	653	963	1896	1907	6	15	1050	3	6	996	1037
7120004	3769.72	IL	Illinois	51.0622	17.9854	10.5719	19.3113	5.17824	1.19638	9.10786	10.0163	1.77587	83.4143	56.2267	15.0038	0.562764	20	593	395	518	1036	995	7	22	556	18	7	641	768
7120005	2606.49	IL	Illinois	1.83037	72.7278	53.098	103.351	3.48355	0.961162	0.647087	6.97143	5.50953	34.4464	0.368546	30.507	0.772094	565	55	51	50	1297	1123	331	341	26	331	636	225	201
7120006	3999.29	WI	Wisconsin	14.9853	28.8706	17.3711	37.0261	12.7815	3.0248	3.81655	7.20922	3.02287	44.9834	3.87361	21.9952	0.627334	84	378	295	318	446	433	66	293	272	164	120	424	601
7120007	2857.07	IL	Illinois	10.8621	74.8707	41.243	91.7589	8.05347	2.23845	2.3422	7.13072	4.82985	50.505	2.82412	34.9998	0.723887	123	48	125	93	750	642	105	312	49	110	149	143	304
7130001	5075.92	IL	Illinois	2.29232	81.5968	46.0949	99.5209	4.82643	1.21011	0.306596	6.62839	4.79745	41.0145	0.720454	36.5846	0.731204	462	25	98	63	1087	990	547	430	51	200	428	130	286
7130002	3452.86	IL	Illinois	1.05728	80.9696	63.2394	117.348	6.64251	1.87563	0.200789	6.62476	5.91771	39.5109	0.509373	37.5458	0.757603	832	29	12	21	873	747	750	431	6	225	534	122	221
7130003	4202.79	IL	Illinois	3.44004	60.4942	34.5881	70.3182	5.91286	1.45981	0.521905	6.58257	3.79803	39.7618	1.73193	33.0153	0.680497	342	102	163	153	948	893	396	439	156	218	229	169	420
7130004	2976.16	IL	Illinois	1.34999	77.8045	65.3249	124.307	7.22936	1.92284	0.655538	6.65795	5.65549	32.792	0.349156	29.784	0.806712	706	37	5	8	822	729	327	422	20	370	656	240	144
7130005	4831.22	IL	Illinois	0.909925	64.6471	51.7918	103.206	9.06649	2.28281	0.152671	6.20192	4.59383	27.2811	0.370671	24.6104	0.807455	897	79	62	51	691	627	885	540	67	511	633	353	142
7130006	3732.18	IL	Illinois	2.50869	85.1077	62.3787	119.332	2.74691	0.718772	0.505599	6.52524	5.44564	39.7217	2.06845	35.6278	0.770084	427	18	15	17	1423	1283	403	460	28	220	202	139	205
7130007	3029.6	IL	Illinois	2.34694	83.2989	59.1248	119.301	4.68665	1.16766	0.586298	6.43121	5.32538	36.0056	0.94678	31.9666	0.788676	455	23	29	18	1110	1014	364	484	33	287	363	192	175
7130008	2311.11	IL	Illinois	3.20705	75.908	47.0966	102.423	5.54085	1.47956	0.722891	6.31695	4.61481	34.8897	1.91683	29.2576	0.777814	358	45	94	55	990	878	301	510	63	317	213	251	191
7130009	4836.36	IL	Illinois	2.42566	79.1318	63.8003	121.448	5.13112	1.3892	0.301958	6.4738	5.57684	34.4271	1.05235	30.8025	0.797686	445	32	7	14	1047	921	550	475	24	333	337	217	154
7130010	3494.64	IL	Illinois	0.787319	52.4678	47.4488	89.869	8.08188	2.0592	0.0889643	6.04014	4.24933	22.9867	0.309816	20.3196	0.815593	965	153	89	98	747	695	1125	608	98	675	689	473	129
7130011	5886.71	IL	Illinois	0.750131	56.0113	39.197	76.1495	7.87299	1.98324	0.11709	6.41389	4.09628	32.2296	0.363209	29.0448	0.723894	983	129	134	138	767	710	1012	488	114	379	640	256	303
7130012	2524.21	IL	Illinois	0.8218	61.9389	46.19	86.7169	7.65805	1.85886	0.172207	6.63189	4.80127	34.8372	0.162553	32.0126	0.730374	951	94	97	104	784	753	821	429	50	318	906	190	288
7140101	4262.72	IL	Illinois	17.4422	29.9216	19.532	34.7831	5.49991	1.21321	4.54307	8.58058	2.5589	49.5231	17.6904	21.5161	0.617826	71	359	272	337	993	989	54	88	351	117	22	440	631
7140102	5568.38	MO	Missouri	3.92122	6.23309	1.03176	4.10409	8.22755	1.52637	0.369286	6.84187	1.142	20.9943	1.61431	11.0039	0.27165	312	1065	1139	1231	739	856	496	370	820	742	239	827	1566
7140103	2185.12	MO	Missouri	1.73107	12.851	3.59681	12.7676	13.6003	2.65082	0.232477	6.22742	2.09152	22.8206	0.472728	16.7212	0.432965	590	729	712	711	394	540	681	532	460	681	549	579	1124
7140104	2512.8	MO	Missouri	2.24895	4.02996	1.70652	6.1	6.43054	1.23656	0.770221	7.02061	1.18092	14.8703	0.356864	6.0114	0.503658	472	1279	958	1059	893	977	280	330	803	1040	647	1190	950
7140105	4472.94	MO	Missouri	1.32202	32.8767	21.97	40.1566	10.8796	2.28605	0.246504	6.87127	3.19121	31.7234	0.533595	26.4748	0.602668	718	319	249	295	564	626	652	363	248	391	513	305	663
7140106	6178.52	IL	Illinois	2.14894	37.5528	25.9846	42.0738	6.05631	1.30936	0.281245	6.60108	3.45045	35.2418	0.666094	29.661	0.586518	494	286	214	274	932	958	580	436	211	311	454	243	714
7140107	3088.16	MO	Missouri	0.861472	22.0276	10.8421	24.2907	10.751	2.10902	0.172338	7.02107	2.58413	25.2759	0.176388	19.8052	0.55086	925	497	390	451	567	687	820	329	343	578	872	493	795
7140108	946.318	IL	Illinois	0.684326	29.1744	25.9808	40.1832	3.87615	0.794707	0.108926	7.3642	3.69124	26.2109	0.0374198	21.7447	0.648871	1012	374	215	294	1230	1228	1045	256	169	554	1286	432	535
7140201	4062.66	IL	Illinois	1.4062	73.1483	59.911	107.864	5.39469	1.29299	0.242807	6.57052	5.27747	37.5163	0.528554	34.5743	0.757269	689	52	25	39	1006	960	657	446	37	261	522	147	223
7140202	4449.87	IL	Illinois	1.1609	56.9021	40.3725	67.2492	12.1793	3.01954	0.1204	6.64719	4.33418	47.1137	0.372195	43.5194	0.607114	783	126	131	163	485	437	995	425	92	140	632	76	655
7140203	2373.76	IL	Illinois	1.28702	67.1448	45.5009	80.1705	12.4339	3.14962	0.1564	6.57193	4.60519	49.7749	0.450943	46.3647	0.633582	730	67	102	127	469	402	874	443	64	115	567	59	588
7140204	4160.7	IL	Illinois	3.26683	55.1886	43.7424	74.9858	9.55939	2.32605	1.18046	6.81406	4.6231	42.4398	0.989152	35.8016	0.676844	353	134	111	140	653	615	212	382	62	184	355	137	439
8010100	2842.16	TN	Tennessee	1.18602	36.8208	25.3655	53.5053	2.75236	0.689326	0.205158	7.14437	2.82183	19.2796	8.24684	13.5658	0.797739	772	289	221	217	1421	1303	742	307	295	806	64	703	153
8010201	2513.55	KY	Kentucky	1.10524	52.9595	32.3196	79.1755	13.0533	4.39944	0.096685	6.81095	4.39262	22.7702	0.240537	19.15	0.805239	807	147	173	130	431	232	1090	383	86	683	772	514	146
8010202	3406.94	TN	Tennessee	0.947491	37.318	35.4133	76.3137	6.34893	1.64011	0.121043	6.77337	4.04021	8.96838	0.406151	5.16669	0.93659	879	288	153	137	902	820	991	395	122	1388	593	1284	61
8010203	2998.58	TN	Tennessee	1.49261	32.8368	20.4367	51.8271	7.68795	1.65703	0.129046	6.97825	3.37835	16.0772	0.465984	10.8556	0.826817	654	320	262	224	782	813	961	338	222	987	553	842	120
8010204	2471.42	TN	Tennessee	2.7742	37.5091	25.2721	60.7488	5.84879	1.15044	0.243428	6.64093	4.08875	16.3893	1.03971	10.8195	0.848823	405	287	222	187	957	1023	656	426	117	969	344	847	98
8010205	2748.17	TN	Tennessee	2.13621	27.4636	14.2197	40.4374	4.31613	0.877931	0.229285	6.57038	3.27636	13.6201	1.16678	7.96055	0.835519	498	401	330	289	1158	1171	687	447	236	1118	305	1022	110
8010206	184.398	TN	Tennessee	0.527225	33.9197	46.6577	92.1037	3.6062	0.776471	0.16335	6.36554	5.06522	-1.64047	0	-3.63137	1.04105	1118	313	95	89	1271	1247	859	499	41	2106	1853.5	2105	34
8010207	2967.97	MS	Mississippi	1.46401	9.48425	5.11839	13.152	5.1329	0.941352	0.195195	6.54287	1.42424	13.8443	0.413681	7.06645	0.650494	663	869	590	692	1046	1136	766	458	693	1100	588	1092	530
8010208	3791.22	TN	Tennessee	1.35684	21.2215	13.5457	35.1428	3.35345	0.658931	0.123452	6.49153	2.82343	10.2908	0.316024	5.14241	0.87235	705	522	337	333	1316	1326	976	467	293	1314	680	1288	80
8010209	1921.44	TN	Tennessee	5.30113	19.4131	15.1629	36.2692	4.39435	0.79078	1.70188	7.22776	3.65895	16.1412	0.775937	5.56934	0.866885	240	558	316	325	1145	1231	153	287	175	982	415	1244	83
8010210	2111.23	TN	Tennessee	11.9517	13.2634	6.9251	17.7178	4.64486	0.866887	0.08684	6.81649	2.01747	25.1037	0.731858	8.26617	0.681874	109	710	486	564	1116	1177	1136	380	473	585	426	1006	415
8010211	723.165	TN	Tennessee	35.8905	7.62905	5.589	13.2006	2.45388	0.436066	6.1626	7.9981	1.35998	52.0865	25.243	3.39527	0.795415	32	978	553	689	1474	1541	28	158	718	95	15	1509	158
8020100	1539.41	MS	Mississippi	0.0644664	46.0037	12.4726	27.6678	0.433098	0.0788548	0.412526	6.06374	1.49024	37.7035	0.166281	32.653	0.458678	1680	202	358	407	1991	1995	465	595	667	258	897	175	1064
8020201	1782.81	MO	Missouri	1.12364	83.8873	67.4906	139.285	2.20435	0.673825	0.153601	6.77889	5.88192	21.6794	0.57126	19.5052	0.877164	797	21	2	2	1538	1316	880	391	10	713	493	504	78
8020202	3361.88	MO	Missouri	0.897213	3.6429	0.767773	3.95975	5.90205	1.16998	0.121495	6.83326	1.05707	13.035	0.261802	6.24006	0.388218	907	1324	1239	1248	950	1013	987	373	853	1150	749	1163	1237
8020203	9269.85	AR	Arkansas	1.41343	61.4335	44.3412	95.5468	1.39762	0.304169	0.382123	6.09451	4.57549	19.2115	0.532615	15.8969	0.857355	685	96	109	79	1749	1724	489	583	68	809	514	617	93
8020204	6747.75	MO	Missouri	1.16883	76.0481	46.0909	104.426	2.26526	0.608943	0.275902	6.45802	5.59736	27.2717	0.368175	24.9663	0.80705	781	44	99	46	1524	1384	591	480	21	512	638	340	143
8020205	2474.47	AR	Arkansas	1.1358	63.0599	50.1866	101.419	0.755868	0.142231	0.180597	5.72557	4.26691	19.483	0.270052	16.7079	0.85856	793	87	74	57	1899	1903	795	714	95	796	740	580	91
8020301	2942.13	AR	Arkansas	1.30144	36.4218	20.9253	45.912	6.86418	1.34553	0.422449	5.81613	3.02194	24.4938	0.202128	19.9757	0.696822	725	291	257	251	859	941	458	678	273	608	817	483	367
8020302	5199.17	AR	Arkansas	0.650829	62.4279	40.0578	89.7845	1.87383	0.371067	0.384705	5.87829	4.32913	21.1177	0.118626	18.533	0.828901	1033	91	132	99	1633	1626	483	655	94	739	1002	536	116
8020303	3524.46	AR	Arkansas	0.343164	61.4469	41.8505	84.6712	0.679534	0.120867	0.10364	5.74767	3.18067	25.3794	0.161047	22.3656	0.791048	1260	95	122	110	1924	1929	1070	705	251	576	910	415	168
8020304	2453.35	AR	Arkansas	0.600845	59.2757	51.0235	110.721	0.576686	0.104153	0.106235	5.46908	4.3358	6.22635	0.120035	4.38599	0.961897	1068	112	69	32	1950	1966	1054	808	91	1586	999	1379	49
8020401	1713.76	AR	Arkansas	0.233649	48.81	32.3643	72.7078	2.22402	0.558984	0.470692	5.59054	3.32551	16.4265	0.0252414	13.4571	0.843821	1374	172	172	146	1534	1425	428	755	227	967	1352	714	101
8020402	2595.73	AR	Arkansas	2.96785	43.813	36.6681	75.8419	2.81194	0.549981	1.57572	5.77509	3.30021	17.2198	1.31096	10.2014	0.881439	378	213	146	139	1412	1435	162	692	233	920	280	880	77
8030100	1556.62	MS	Mississippi	0.0181446	38.5982	5.38631	11.8019	0.774806	0.149085	0.0762857	6.21509	0.60056	39.1178	1.59051	33.4089	0.261042	1861	272	566	751	1894	1895	1177	537	1057	234	246	164	1588
8030201	4269.54	MS	Mississippi	1.27897	8.57111	5.08624	12.3001	4.80209	0.9039	0.222247	6.15446	1.43642	12.9111	0.265829	6.69183	0.647649	733	910	595	726	1094	1152	705	559	688	1160	743	1132	539
8030202	2736.21	MS	Mississippi	0.648501	29.0824	20.9119	48.7161	1.71436	0.299473	0.127411	5.549	3.51647	9.01792	0.106491	6.20948	0.886947	1034	376	258	240	1679	1727	967	771	203	1386	1038	1169	75
8030203	1926.46	MS	Mississippi	1.15743	8.37646	3.88535	11.1414	3.45281	0.632489	0.120928	6.02498	1.35014	11.244	0.383488	5.29084	0.678021	785	924	683	780	1306	1360	992	612	723	1249	615	1273	432
8030204	4827.68	MS	Mississippi	1.81862	20.3808	16.4467	41.6127	5.04718	0.932025	0.528735	6.07288	3.13563	7.75018	0.457601	2.46558	0.944064	568	535	305	280	1056	1143	390	591	258	1467	559	1611	59
8030205	5918.11	MS	Mississippi	0.580812	13.8699	6.78371	18.9654	4.07009	0.78629	0.128716	5.86476	1.69929	11.5463	0.14732	6.67131	0.739776	1080	692	490	525	1193	1236	962	664	582	1232	937	1136	268
8030206	4335.71	MS	Mississippi	0.933777	26.7077	11.3537	29.962	1.93665	0.354936	0.094956	5.72634	2.316	16.4361	0.350019	11.997	0.714078	888	410	383	377	1612	1650	1098	713	404	966	654	774	326
8030207	8170.07	MS	Mississippi	0.875725	41.4725	28.2121	59.4744	0.229572	0.0390218	0.160114	5.3433	4.09276	16.7798	0.312336	14.4935	0.804057	918	234	197	192	2060	2067	865	854	116	947	684	656	148
8030208	518.951	MS	Mississippi	0.781494	14.0738	8.52449	23.4876	1.07475	0.192803	0	6.39907	1.818	7.1732	0	1.81063	0.928429	971	685	444	462	1822	1835	2108.5	491	535	1508	1853.5	1718	66
8030209	2132.25	MS	Mississippi	1.54452	29.6965	27.6872	57.0475	0.129099	0.0212089	0.221655	5.61023	3.76499	7.82054	0.179347	4.20912	0.931287	637	361	203	201	2088	2089	707	749	162	1463	865	1404	64
8040101	4010	AR	Arkansas	1.47485	1.43499	0.104114	2.14291	5.9849	1.79198	0.571814	6.29375	0.592062	11.9295	0.548234	4.18117	0.338849	658	1644	1770	1447	940	771	368	515	1064	1212	506	1410	1386
8040102	4540.7	AR	Arkansas	0.725493	1.17684	0.242164	2.61147	4.0257	1.07697	0.19506	6.18125	0.601452	8.85806	0.280336	2.35771	0.525533	990	1695	1590	1401	1203	1059	767	547	1056	1400	724	1628	879
8040103	5437.74	AR	Arkansas	0.368901	2.57142	0.245996	3.62326	10.8859	3.18917	0.105398	5.93332	0.767776	13.2985	0.0872512	7.65867	0.321156	1241	1455	1585	1287	562	394	1059	640	973	1134	1090	1047	1435
8040201	4672.4	AR	Arkansas	0.682571	0.586384	0.0188721	0.679535	2.37832	0.694153	0.127604	6.16821	0.134484	8.58827	0.186644	1.74437	0.280347	1015	1844	1970	1776	1491	1298	966	552	1454	1426	847	1732	1540
8040202	3401.5	AR	Arkansas	0.662794	10.4283	0.627552	2.69952	5.31156	1.66518	0.138181	6.4622	0.243767	19.2659	0.415494	12.2465	0.180618	1026	829	1318	1385	1023	810	924	478	1310	807	585	760	1782
8040203	4442.93	AR	Arkansas	1.43116	3.88884	0.0976468	1.58149	4.34842	1.06181	0.606868	6.39838	0.322311	14.128	0.265234	6.01392	0.208217	678	1305	1781	1567	1154	1070	352	493	1237	1085	745	1188	1727
8040204	3934.66	AR	Arkansas	0.519468	7.22565	0.797483	2.75018	4.57255	1.60344	0.0919533	6.13224	0.293869	14.9857	0.120718	8.53593	0.243678	1127	1008	1225	1379	1125	834	1112	570	1264	1033	997	981	1635
8040205	4309.67	AR	Arkansas	1.19101	25.1557	12.9595	32.5552	2.85553	0.895187	0.188558	5.86739	1.64315	14.7673	0.11298	9.16354	0.780349	770	437	345	356	1404	1159	781	663	600	1044	1022	941	187
8040206	4974.38	LA	Louisiana	0.92329	2.21426	0.144872	1.7997	7.50476	2.57172	0.167641	6.36611	0.252949	12.9495	0.242915	5.74542	0.238525	890	1504	1696	1521	798	559	843	498	1301	1157	770	1221	1646
8040207	1906.77	LA	Louisiana	2.74234	16.0444	4.51998	14.4986	2.11624	0.486535	0.545592	6.14115	1.31203	17.1245	0.414291	9.00749	0.616802	408	626	631	639	1555	1481	384	566	745	926	587	953	635
8040301	2350.19	LA	Louisiana	0.981231	23.4422	9.79194	25.3868	4.35837	0.778882	0.132295	6.11643	2.06613	18.6569	0.223834	13.493	0.652955	862	461	417	437	1153	1244	944	573	464	843	791	711	516
8040302	2479.34	LA	Louisiana	0.350842	2.79833	0.0850074	0.4285	2.58987	0.719527	0.0464837	6.13731	0.0606	10.8598	0.0557404	4.38578	0.0890061	1248	1425	1811	1858	1447	1281	1352	569	1610	1274	1207	1380	1946
8040303	2420.06	LA	Louisiana	0.998145	0.870561	0.0427401	0.752363	3.55716	1.16459	0.077076	6.1807	0.11443	9.80944	0.157024	2.66794	0.21997	860	1774	1889	1755	1280	1015	1172	548	1493	1340	916	1585	1700
8040304	2597.22	LA	Louisiana	0.799293	10.256	0.991674	3.16463	1.78255	0.336286	0.0842217	6.24469	0.439329	16.6575	0.103393	9.96866	0.240963	962	837	1152	1337	1654	1683	1147	526	1173	956	1049	892	1642
8040305	188.63	LA	Louisiana	0.295547	29.6531	17.8462	48.3508	1.65758	0.292266	0.0271737	5.36264	3.11825	6.19909	0	3.63198	0.930131	1296	362	290	243	1691	1735	1514	848	264	1587	1853.5	1476	65
8040306	1441.52	LA	Louisiana	0.827684	29.6531	22.6383	52.9914	1.35806	0.231137	0.0622717	5.57507	3.35691	6.89192	0.156392	3.7838	0.933355	946	363	245	219	1760	1791	1251	761	223	1534	918	1457	63
8050001	7481.48	LA	Louisiana	1.19297	42.7356	21.7005	58.0479	3.80499	0.849649	0.224827	5.62523	3.89637	16.3867	0.600127	13.24	0.814274	769	222	251	197	1243	1188	700	746	142	971	479	724	131
8050002	2637.5	AR	Arkansas	0.416008	47.0368	42.8124	94.8173	2.35	0.486753	0.0660157	5.53827	4.4501	2.91542	0.0900789	1.34523	0.986011	1199	189	115	82	1498	1479	1223	780	78	2003	1084	1811	41
8050003	3601.21	LA	Louisiana	0.427997	46.8236	25.1906	68.6527	1.01992	0.19373	0.0343577	5.52242	3.78244	10.1725	0.163023	7.97016	0.895982	1190	192	223	158	1837	1833	1439	784	160	1323	905	1021	72
8060100	1793.03	MS	Mississippi	1.98591	22.6631	1.6294	4.91539	1.86466	0.335823	0.268134	6.16626	0.608276	29.3262	1.00382	21.5142	0.185981	531	478	983	1148	1634	1685	601	553	1054	452	350	441	1768
8060201	3831.85	MS	Mississippi	0.588193	6.39298	1.65185	7.32873	4.42711	0.980886	0.0787187	5.83448	1.00466	10.6637	0.108812	5.167	0.586499	1078	1053	977	970	1141	1108	1164	673	877	1285	1032	1283	715
8060202	4934.4	MS	Mississippi	1.43194	12.0988	4.5245	14.9577	4.26024	0.784406	0.902075	5.87394	1.69699	13.3494	0.313962	6.83843	0.686254	677	757	630	627	1166	1241	253	657	583	1131	682	1112	406
8060203	2772.31	MS	Mississippi	0.600944	4.97727	1.11063	4.78382	5.73561	1.30701	0.104513	5.74974	0.708593	12.1879	0.0462729	6.44127	0.426172	1067	1192	1109	1163	970	959	1066	701	1002	1196	1244	1146	1138
8060204	950.118	MS	Mississippi	0.584824	5.44777	2.10959	8.02587	4.39257	0.980854	0.0456893	5.9869	0.539401	9.56063	0.115502	3.48261	0.697387	1079	1142	876	917	1146	1109	1361	624	1095	1359	1010	1503	365
8060205	3092.04	MS	Mississippi	0.350092	2.66154	0.533369	2.45207	4.09727	0.955019	0.112672	5.95257	0.356183	10.3004	0.0266491	4.24128	0.366344	1250	1440	1359	1420	1188	1126	1030	634	1213	1313	1340	1398	1303
8060206	960.133	MS	Mississippi	0.249664	2.45452	0.295841	0.957453	3.50979	0.636484	0.0398403	6.48764	0.183456	11.4434	0	4.84966	0.164876	1354	1465	1537	1704	1290	1353	1397	470	1378	1236	1853.5	1321	1809
8070100	601.885	LA	Louisiana	0.197603	11.6991	1.46201	3.63066	4.77887	0.843012	0.248351	8.363	0.468927	22.2753	0.222205	13.9353	0.206687	1429	777	1023	1283	1097	1192	646	111	1145	696	794	682	1733
8070201	1799.68	LA	Louisiana	2.48446	5.51336	0.740716	4.10674	5.86598	1.053	1.58233	7.8987	1.14967	18.9258	2.35799	8.10998	0.336157	432	1134	1253	1230	955	1077	160	175	817	827	182	1014	1389
8070202	4878.9	LA	Louisiana	6.61989	5.56592	0.59008	3.75467	7.05347	1.49019	1.4488	7.46841	1.06115	23.5017	2.51549	9.02576	0.293783	188	1113	1332	1269	838	873	178	238	851	644	167	952	1503
8070203	1880.29	LA	Louisiana	2.91851	5.2723	0.172092	2.52958	9.28953	1.9356	0.364761	6.81693	0.655031	20.3689	0.391524	10.9238	0.188026	382	1158	1658	1410	674	725	498	379	1029	771	607	837	1764
8070204	1846.39	LA	Louisiana	4.26116	11.6155	0.173115	4.16609	4.58714	0.917922	1.28644	10.4139	1.12099	27.2532	0.967826	12.4127	0.251291	292	783	1656	1224	1122	1150	196	19	831	513	358	754	1614
8070205	2008.4	LA	Louisiana	1.84286	12.1235	0.608617	5.52861	16.6881	3.70229	0.502636	6.28828	1.21275	28.8231	0.607487	21.4021	0.20529	562	754	1324	1091	273	311	404	516	788	466	477	447	1740
8070300	2058.65	LA	Louisiana	1.99322	21.6341	13.8954	33.4749	3.97479	0.681823	0.171963	8.60481	3.3062	16.1176	0.307652	8.65381	0.794586	530	511	334	349	1210	1310	822	85	231	985	693	974	160
8080101	4527.06	LA	Louisiana	0.333872	22.9416	5.7396	12.5209	3.07339	0.542967	0.167121	7.18148	0.956033	26.3731	0.219167	19.6467	0.389241	1266	473	544	718	1369	1442	845	301	900	548	801	500	1233
8080102	5730.63	LA	Louisiana	2.21024	25.3235	10.3339	28.2265	4.91385	0.912852	0.239935	6.54343	2.84758	20.4255	1.03412	14.2794	0.66406	478	434	401	394	1072	1151	666	457	289	769	345	668	480
8080103	3434.55	LA	Louisiana	3.99553	27.0207	2.34093	11.8615	2.66079	0.44497	0.727774	6.9428	1.93138	31.382	1.60256	21.6473	0.353981	306	406	848	748	1434	1530	299	347	503	398	244	437	1346
8080201	3606.64	LA	Louisiana	2.06885	34.0613	9.23332	28.0126	5.33332	0.962785	0.185521	6.47331	3.64388	28.3803	0.602199	23.2965	0.545958	515	312	429	400	1021	1122	784	476	179	480	478	389	810
8080202	6126.69	LA	Louisiana	0.500312	23.3718	2.0055	11.7448	4.76307	0.785894	0.071542	5.99091	2.2667	24.1724	0.0689105	19.8763	0.371423	1136	463	895	755	1099	1237	1202	620	424	618	1155	490	1289
8080203	3912.17	LA	Louisiana	1.05759	11.9812	1.10435	6.4422	4.08514	0.745278	0.192081	6.75275	1.27936	17.9857	0.122285	11.2626	0.363867	831	765	1112	1030	1190	1269	773	400	754	884	992	819	1312
8080204	2282.15	LA	Louisiana	0.942689	4.85289	0.304401	1.94928	2.48607	0.502826	0.122364	6.48986	0.455402	12.7462	0.021855	5.64667	0.256621	880	1202	1528	1483	1467	1467	981	469	1157	1168	1378	1232	1597
8080205	1946.68	LA	Louisiana	1.0951	6.18196	0.40288	2.53337	5.86544	1.07455	0.382429	7.8592	0.737469	18.1791	0.0512428	9.57983	0.209142	815	1067	1451	1409	956	1062	488	181	990	873	1223	914	1723
8080206	2857.99	LA	Louisiana	2.32718	4.00384	0.349284	2.60865	5.00754	0.83329	0.178221	7.3842	1.43589	15.8083	1.32808	7.35462	0.261827	458	1284	1488	1402	1061	1202	804	251	689	1000	276	1068	1586
8090100	1173	LA	Louisiana	0.0879327	0.605241	2.1387e-05	0.0131996	0.724636	0.124026	0.0218293	5.29345	0.0041207	6.59588	8.81873	1.19679	0.0109088	1615	1838	2079	2061	1908	1925	1582	873	1924	1554	61	1842	2059
8090201	1798.35	LA	Louisiana	6.12309	3.93785	0.133455	1.90109	3.83698	0.792107	0.832319	6.17251	0.552978	18.343	0.880515	5.76807	0.247887	203	1295	1719	1496	1237	1230	270	550	1084	859	379	1219	1626
8090202	1657.62	LA	Louisiana	0.0492636	1.44017	1.82541e-06	0.000181344	1.43547	0.285765	0.765718	5.46728	6.59515e-05	8.87197	0	2.58977	7.00182e-05	1741	1641	2083	2094	1741	1741	283	809	2079	1399	1853.5	1593	2094
8090203	3126.12	LA	Louisiana	5.00052	0.293516	2.4003e-06	0.027579	0.225212	0.0382504	1.37304	7.33664	0.0145962	14.1631	11.1238	0.467496	0.0557067	253	1938	2082	2041	2062	2071	184	263	1816	1082	42	1977	1998
8090301	5868.99	LA	Louisiana	3.11954	5.0487	0.0893975	2.88223	1.58335	0.265931	1.08255	6.83514	0.639702	14.6105	1.51078	4.21299	0.406221	367	1181	1804	1363	1711	1766	220	371	1037	1057	254	1402	1183
8090302	6438.43	LA	Louisiana	1.60091	6.1168	0.183082	2.7598	1.2747	0.219487	0.178147	6.23041	0.492406	12.6048	0.866372	5.0877	0.351679	621	1072	1641	1378	1775	1807	805	531	1126	1176	386	1294	1357
9010002	2680.3	ND	North Dakota	0.0850405	31.0432	3.27117	32.529	3.45099	0.679333	0.449794	2.36722	1.61528	7.45908	0	6.17231	0.840514	1624	345	741	357	1307	1313	440	1661	610	1486	1853.5	1172	105
9010003	5952.28	ND	North Dakota	0.0411546	28.4626	2.23203	14.9615	3.12144	0.626074	0.056628	2.2668	1.42604	20.593	0	19.6545	0.432214	1768	384	864	626	1361	1364	1290	1698	691	762	1853.5	499	1126
9010004	4456.06	ND	North Dakota	0.222227	30.3342	6.27997	29.7398	5.47336	1.07908	0.204503	2.2133	1.07761	13.9087	0.025604	12.3463	0.706642	1384	356	522	379	1000	1056	744	1720	846	1094	1347	755	343
9010005	4109.55	ND	North Dakota	0.178077	34.2908	4.1949	35.6038	5.30401	1.07539	0.232862	2.24895	1.56468	9.77049	0	8.67527	0.804077	1455	310	657	331	1025	1060	679	1702	636	1345	1853.5	971	147
9010006	1666.88	ND	North Dakota	0.0358496	21.378	0	0	0.77156	0.154807	0.022873	2.14361	1.57054	24.1971	0	23.5653	0	1787	518	2100.5	2106	1895	1878	1570	1747	632	617	1853.5	382	2106
9010007	788.371	ND	North Dakota	0.0146236	24.03	0	0	0.260339	0.052865	0.0259693	2.33962	1.40917	26.6177	0	25.6467	0	1881	452	2100.5	2106	2052	2047	1527	1675	705	540	1853.5	328	2106
9010008	2949.76	ND	North Dakota	0.628335	39.1777	0	0	1.1603	0.230851	0.550353	2.4567	1.67057	43.7426	0.412573	41.7778	0	1046	263	2100.5	2106	1802	1792	379	1612	592	173	589	86	2106
9020101	2875.04	MN	Minnesota	0.137285	57.4986	45.1089	87.3731	5.74266	1.27312	0.146505	3.34217	2.75171	23.3299	0.0105824	22.4557	0.795539	1506	123	105	102	969	966	899	1309	311	657	1466	413	157
9020102	2227.51	MN	Minnesota	0.163463	59.2736	54.0203	104.55	8.27955	2.18146	0.0261667	3.37131	2.89526	18.4025	0.0363187	17.7369	0.854958	1479	113	49	45	734	661	1524	1300	284	856	1291	560	94
9020103	4943.61	MN	Minnesota	0.821209	24.4503	19.1942	36.8497	11.0194	2.69657	0.0562343	3.61376	1.48907	19.6089	0.158949	16.6068	0.68934	952	446	278	319	553	526	1294	1246	669	794	912	586	392
9020104	1695.55	MN	Minnesota	5.4932	59.2986	36.8342	76.8056	2.85352	0.646164	0.103239	3.51178	2.82321	30.6428	2.67576	24.3578	0.759223	227	111	145	136	1405	1344	1072	1266	294	415	161	359	219
9020105	5793.14	ND	North Dakota	0.128157	63.2975	40.5471	81.9883	6.32758	1.42257	0.176127	3.10509	2.35793	30.1707	0.00984723	29.1193	0.737918	1524	86	130	118	905	904	812	1362	389	436	1479	255	274
9020106	2928.07	MN	Minnesota	0.324821	41.0189	33.6277	70.0241	4.97021	1.17913	0.11562	3.48072	2.52476	12.3347	0.0748871	10.9383	0.864896	1270	241	166	154	1065	1005	1020	1271	356	1187	1136	836	85
9020107	2838.25	ND	North Dakota	0.134316	64.9751	47.5342	92.0499	1.9427	0.428987	1.15331	2.89178	2.63396	26.1525	0.0577551	24.6071	0.789065	1509	78	88	90	1610	1548	213	1418	332	556	1198	354	173
9020108	4235.2	MN	Minnesota	0.164892	30.7069	26.1743	50.9331	3.9374	0.880536	0.0494517	3.31256	1.97806	12.5318	0.0820148	10.9829	0.822616	1478	349	211	227	1216	1169	1328	1315	485	1180	1103	831	125
9020109	3276.77	ND	North Dakota	0.162119	59.1795	35.3863	72.2139	1.59794	0.35705	0.346276	2.63403	2.17747	26.7352	0.0193437	25.7702	0.736996	1480	116	154	148	1705	1646	517	1532	438	532	1396	323	277
9020201	9945.4	ND	North Dakota	0.130044	40.7756	12.03	42.4888	2.22481	0.447017	0.11956	2.28232	1.55307	14.6266	0.0214142	13.6477	0.756883	1521	247	369	273	1533	1525	999	1693	642	1053	1384	697	224
9020202	4877.26	ND	North Dakota	0.0595577	29.3106	12.2494	39.1909	5.40757	1.0705	0.059694	2.35969	1.58661	9.1851	0.00831744	8.29276	0.825356	1700	372	364	302	1005	1064	1265	1666	627	1377	1495	1003	121
9020203	5229.07	ND	North Dakota	0.0528791	34.7033	24.89	50.1826	4.85575	0.964041	0.0788287	2.49154	1.77022	15.9256	0.00126065	15.0726	0.769021	1722	308	226	230	1081	1119	1163	1592	559	994	1582	638	207
9020204	4462.69	ND	North Dakota	0.507198	52.0316	37.1714	69.352	5.16855	1.06725	0.836971	2.81706	2.02105	28.1135	0.182938	25.9733	0.72753	1133	155	141	155	1038	1068	268	1444	471	488	855	317	296
9020205	4088.97	ND	North Dakota	0.126355	57.6884	47.3325	85.6209	3.26658	0.669429	2.17904	2.86345	2.4761	27.166	0.022322	24.4733	0.777706	1529	121	90	107	1336	1318	114	1427	367	517	1375	357	193
9020301	3049.56	MN	Minnesota	1.36843	54.1421	29.8023	67.1597	2.14068	0.489595	0.49986	2.96292	2.46465	23.2669	0.00360271	20.9004	0.762658	700	139	186	164	1548	1477	406	1397	368	661	1543	461	212
9020302	5026.79	MN	Minnesota	0.116923	1.01711	1.62553	2.66691	1.52018	0.294769	0.0276413	2.67675	0.172317	4.02245	0	1.37346	0.660066	1546	1729	984	1387	1727	1732	1508	1499	1395	1849	1853.5	1808	493
9020303	3468.14	MN	Minnesota	0.459696	26.0879	26.6147	49.045	3.08798	0.639765	0.037753	2.86781	1.84965	9.47113	0.202819	7.95552	0.860431	1162	419	210	239	1367	1348	1414	1425	527	1363	816	1023	89
9020304	2714.98	MN	Minnesota	0.0441981	19.7555	12.412	24.9918	1.80712	0.35634	0.015112	2.76988	1.18527	11.4557	0.00186771	9.8118	0.718081	1754	549	360	442	1650	1649	1651	1463	797	1235	1572	900	318
9020305	3517.88	MN	Minnesota	0.221647	20.6098	20.1323	36.361	3.92275	0.809276	0.0210943	3.01963	1.5519	10.7569	0.0445004	9.04644	0.800772	1388	533	266	324	1219	1220	1592	1383	643	1279	1248	948	151
9020306	1644.17	MN	Minnesota	0.0795111	40.5696	24.6586	57.283	2.34508	0.49798	0.0246667	2.74455	2.48312	12.641	0.12028	12.2754	0.823523	1647	249	228	200	1499	1469	1542	1474	363	1173	998	758	124
9020307	1769.75	ND	North Dakota	0.304875	60.5313	22.9003	59.1619	2.03724	0.518897	1.45012	2.59861	2.15275	30.1416	1.07949	27.9407	0.67922	1288	101	242	194	1581	1458	177	1551	446	437	329	279	424
9020308	2425.11	ND	North Dakota	0.0875385	63.9027	18.5224	55.6609	1.68386	0.37348	0.797559	2.49162	2.10381	31.4513	0	30.1784	0.648432	1616	83	284	207	1686	1624	275	1591	455	394	1853.5	228	536
9020309	2015.85	MN	Minnesota	0.17123	33.339	29.9819	63.847	1.74357	0.345898	0.00813133	2.66848	2.17592	3.71944	0.0274185	3.04752	0.954443	1466	318	185	172	1668	1665	1762	1506	439	1893	1333	1543	53
9020310	2472.2	ND	North Dakota	0.237881	70.2761	17.828	63.4413	1.30153	0.278827	0.116074	2.48568	2.05142	28.5251	0.0820451	27.7368	0.695795	1365	60	291	173	1770	1752	1017	1598	467	473	1102	282	370
9020311	3264.35	MN	Minnesota	0.0659503	41.3754	11.56	28.4473	0.843878	0.190689	0.0420007	2.52507	2.09265	27.7744	0.0226858	27.234	0.510894	1677	235	376	392	1877	1836	1385	1574	459	496	1373	289	928
9020312	2841.41	MN	Minnesota	0.108252	24.0401	15.4831	33.8065	2.45582	0.567544	0.010103	2.56626	1.76074	10.2896	0.0217127	9.36577	0.78306	1565	451	314	347	1473	1414	1729	1563	563	1316	1380	927	182
9020314	2780.81	MN	Minnesota	0.121166	17.4931	5.38799	11.4347	1.59404	0.356695	0.0150193	2.67587	1.08025	15.4958	0.0148387	13.764	0.453781	1535	598	565	766	1707	1648	1653	1500	845	1014	1428	690	1079
9020315	1182.97	ND	North Dakota	0.0283336	41.944	0	0	0.788322	0.151402	0.035864	2.11154	1.50841	44.7567	0	44.0893	0	1819	229	2100.5	2106	1892	1886	1426	1762	662	168	1853.5	72	2106
9020316	3841.02	ND	North Dakota	0.0947898	66.5862	0	0	0.468632	0.105898	0.0758273	2.32659	1.91251	69.4461	0.0244231	68.8614	0	1594	72	2100.5	2106	1980	1963	1183	1680	509	38	1355	8	2106
9030001	7653.46	MN	Minnesota	0.0361965	0.109699	0.0032981	0.0128671	0.101206	0.0193003	0.031567	3.33596	0.00166438	3.58576	0.0264223	0.1837	0.0654592	1785	2030	2040	2063	2091	2090	1460	1312	1968	1918	1343	2054	1985
9030002	2678.22	MN	Minnesota	0.126536	0.170222	0.0511349	0.209871	0.473338	0.0908805	0.0743823	3.39687	0.0148413	3.99173	0.0152864	0.408785	0.339236	1528	1987	1870	1926	1977	1983	1191	1288	1815	1856	1425	1992	1384
9030003	1201.21	MN	Minnesota	0.0693864	0.233869	0.0352318	0.0685557	0.0400262	0.00761455	0.0334507	3.13681	0.0361513	3.47261	0	0.269108	0.20303	1667	1962	1914	2014	2098	2101	1446	1347	1694	1933	1853.5	2032	1742
9030005	4853.15	MN	Minnesota	0.0807747	0.235639	0.244312	0.659408	0.462151	0.0871434	0.0431397	3.44281	0.069853	3.76227	0.0102221	0.265402	0.71302	1639	1960	1587	1780	1982	1985	1374	1277	1585	1889	1474	2035	327
9030006	5325.88	MN	Minnesota	0.0469797	0.302834	0.382044	0.737167	0.505663	0.0920042	0.020906	3.25924	0.0627089	3.6885	0.00606173	0.424079	0.634807	1745	1935	1465	1761	1973	1981	1595	1327	1603	1900	1525	1989	582
9030007	2444.65	MN	Minnesota	0.00248167	1.10345	0.341034	0.955815	0.594761	0.113527	0.003176	2.83166	0.0552147	3.80722	0	1.02512	0.482508	2005	1709	1497	1706	1946	1947	1909	1436	1624	1879	1853.5	1871	1005
9030008	2138.06	MN	Minnesota	0.235954	0.874644	0.392784	1.34955	0.176968	0.0331699	0.00522433	2.9173	0.21216	3.22016	0.0764274	0.27384	0.831316	1369	1773	1458	1612	2079	2079	1846	1409	1345	1959	1130	2031	115
9030009	2969.76	MN	Minnesota	0.0772642	5.24527	0.523621	1.27923	0.17943	0.0386822	0.00643967	2.42907	0.259003	7.14319	0.00341495	4.88941	0.207376	1652	1161	1369	1629	2077	2068	1814	1621	1295	1510	1546	1314	1730
9040001	1271.95	MT	Montana	0.0125384	5.54662	0	0	1.42063	0.242	0.0299537	2.48623	0.0237194	9.25398	0	6.74897	0	1897	1119	2100.5	2106	1744	1784	1478	1597	1751	1373	1853.5	1127	2106
9040002	475.981	MT	Montana	0	5.54662	0	0	0.4134	0.0704206	0.0299537	2.78075	0.00175313	8.70031	0	5.89135	0	2110	1120	2100.5	2106	1997	2012	1477	1458	1964	1414	1853.5	1207	2106
10020001	5993.47	MT	Montana	0.00465131	1.75653	1.46733	2.78116	5.51751	1.01339	0.008282	1.34927	0.0391973	6.30902	0	4.98602	0.358066	1971	1581	1019	1375	992	1095	1760	2011	1679	1577	1853.5	1300	1335
10020002	3890.87	MT	Montana	0.126562	1.79773	5.08953	8.42249	5.36596	0.973899	0.00887067	1.23488	0.172397	4.22714	0.0327442	3.02922	0.735478	1527	1575	594	895	1013	1115	1748	2043	1394	1820	1301	1547	279
10020003	2501.35	MT	Montana	0.0421236	2.05483	4.0302	5.78505	4.59488	0.775738	0.0112247	1.52575	0.0872855	5.69822	0.0103895	4.20641	0.579	1761	1534	673	1075	1120	1248	1710	1964	1548	1636	1470	1405	732
10020004	7228.27	MT	Montana	0.00713606	1.49643	1.53917	2.64128	4.81211	0.871247	0.124533	1.56478	0.0415804	6.03162	0	4.37675	0.376357	1938	1632	1007	1394	1092	1174	973	1949	1667	1604	1853.5	1383	1271
10020005	3366.66	MT	Montana	0.0883777	1.94264	4.88485	7.3796	3.6168	0.633319	0.0843523	1.36606	0.12772	3.97018	0.0261134	2.55911	0.742511	1613	1552	611	962	1266	1359	1146	2007	1465	1860	1344	1598	260
10020006	1965.64	MT	Montana	0.0601393	0.708363	1.4437	2.17521	2.62414	0.469115	0.0507927	1.62404	0.0492084	3.86685	0.020412	2.18108	0.499326	1695	1817	1026	1443	1439	1499	1323	1932	1641	1872	1388	1659	958
10020007	6619.58	MT	Montana	0.0543526	3.98624	1.58337	2.55285	3.90443	0.691312	0.104003	1.82216	0.0409328	8.21039	0.00871357	6.27081	0.289319	1713	1288	992	1408	1221	1300	1068	1867	1671	1444	1488	1159	1513
10020008	4784.75	MT	Montana	0.935529	7.05197	6.64659	11.9629	4.87518	0.945532	0.35395	1.95762	0.314953	8.91243	0.220126	5.98028	0.66671	886	1021	500	743	1079	1132	509	1821	1247	1393	797	1196	470
10030101	8677.17	MT	Montana	0.463787	3.76857	3.81091	6.3172	2.47569	0.52575	0.109659	1.4842	0.0933562	5.26987	0.10996	3.30558	0.656484	1158	1318	693	1041	1469	1453	1041	1972	1535	1671	1028	1517	503
10030102	6738.03	MT	Montana	0.604145	7.27219	2.87183	10.6751	3.85567	0.685329	0.217534	1.42375	0.407032	4.88463	0.382443	3.04624	0.777993	1064	1002	784	794	1234	1307	715	1988	1184	1717	616	1544	190
10030103	5197.37	MT	Montana	0.0174379	2.7957	1.84248	4.0692	3.53691	0.749747	0.097237	1.53678	0.0940807	5.00759	0.00141468	3.45021	0.541159	1865	1426	932	1235	1284	1267	1089	1958	1533	1703	1576	1505	827
10030104	4862.62	MT	Montana	0.20208	6.03806	3.68339	10.0878	3.51819	0.667912	0.162021	1.61423	0.324668	4.46224	0.0109495	2.80857	0.78222	1422	1081	705	822	1288	1320	861	1937	1235	1792	1462	1566	183
10030105	2069.1	MT	Montana	0.0418965	7.42225	1.52018	4.62944	6.1389	1.14518	0.241936	1.77128	0.167911	11.3618	0.013479	9.47462	0.328234	1764	995	1012	1176	925	1027	660	1882	1402	1241	1443	919	1412
10030201	3334.43	MT	Montana	0.0390083	12.9446	1.18388	7.16929	4.50348	0.807271	0.0269893	1.65456	0.181294	12.3759	0	10.8366	0.398162	1776	724	1084	984	1129	1222	1516	1924	1381	1185	1853.5	844	1199
10030202	3109.21	MT	Montana	0.210688	5.54662	2.04575	12.1115	4.28305	0.72983	0.0299537	1.3353	0.505515	0.610068	0.0768559	-0.460353	1.03951	1408	1121.5	887	736	1164	1278	1479.5	2013	1121	2096	1128	2092	36
10030203	9563.93	MT	Montana	0.0636917	12.1574	1.83723	16.7618	3.05143	0.565491	0.0165043	1.27036	0.799623	1.06933	0.0400102	0.518392	0.970001	1683	752	935	584	1373	1418	1637	2031	961	2092	1273	1966	46
10030204	2571.52	MT	Montana	0.00480346	8.49483	1.02389	14.1366	2.55156	0.473729	0.013758	1.31942	0.808683	-1.20205	0	-1.73135	1.13957	1967	914	1141	645	1455	1495	1670	2018	957	2105	1853.5	2100	21
10030205	5307.75	MT	Montana	0.0364486	12.3596	3.62643	17.0442	4.71472	0.889095	0.0142643	1.30468	0.625231	4.12282	0.0259976	3.39265	0.833994	1783	747	710	580	1106	1163	1662	2023	1046	1838	1346	1510	112
10040101	5009.66	MT	Montana	0.011371	8.49079	1.69423	9.1781	3.31513	0.547778	0.009406	1.45419	0.376942	5.24924	0.000759151	4.15122	0.688565	1907	915	964	858	1326	1436	1738	1984	1199	1673	1587	1415	396
10040102	3295.57	MT	Montana	0.0111193	8.60499	2.3683	10.9877	4.27803	0.829562	0.00726733	1.41882	0.458371	4.87125	0.00838575	3.89242	0.738415	1908	908	842	785	1165	1204	1784	1990	1153	1720	1494	1445	272
10040103	7162.87	MT	Montana	0.0848579	5.5801	4.84347	11.0736	6.31852	1.21427	0.0108937	1.5829	0.442019	6.13284	0.0444224	4.89621	0.693409	1626	1112	613	783	907	987	1715	1946	1169	1591	1249	1312	378
10040104	13599.8	MT	Montana	0.00101262	3.48814	0.728305	2.97171	3.85379	0.655724	0.00467833	1.68121	0.0656748	6.1297	0	4.50847	0.397278	2034	1340	1263	1355	1235	1333	1860	1910	1595	1592	1853.5	1368	1203
10040105	4012.57	MT	Montana	0.00744575	0.979181	0.630267	3.27704	3.47865	0.582533	0.00083	1.7412	0.222786	2.97801	0	1.45131	0.693061	1936	1740	1316	1326	1298	1406	2062	1893	1329	1996	1853.5	1791	380
10040106	3167.77	MT	Montana	0.000736586	1.08475	1.11106	4.29461	3.63552	0.62318	0.000987	1.73151	0.272588	2.64677	0	1.18612	0.783583	2051	1715	1108	1208	1264	1369	2049	1895	1275	2036	1853.5	1845	180
10040201	10400.5	MT	Montana	0.0209418	2.04726	1.76767	4.07055	4.67078	0.929771	0.00723833	1.44118	0.235705	4.95476	0.00543622	3.7211	0.522425	1846	1536	946	1234	1111	1145	1785	1987	1318	1712	1528	1465	887
10040202	4984.28	MT	Montana	0.0332705	1.32335	1.36415	2.97175	4.07447	0.703431	0.0125833	1.54894	0.107859	4.68157	0.00844406	3.19464	0.481927	1798	1667	1044	1354	1191	1293	1688	1954	1510	1758	1493	1524	1009
10040203	1760.73	MT	Montana	0.00207207	3.53885	1.98403	4.27644	4.51546	0.753048	0.00816233	1.62375	0.148109	6.64284	0	5.15696	0.453329	2008	1337	898	1210	1128	1263	1761	1933	1436	1549	1853.5	1286	1081
10040204	3036.78	MT	Montana	0.0157487	3.94469	2.08606	4.7974	4.81599	0.795755	0.0114727	1.48603	0.120547	6.76684	0.00152369	5.37413	0.471649	1873	1294	881	1161	1091	1227	1704	1971	1480	1538	1575	1265	1030
10040205	4376.08	MT	Montana	0.000440351	1.73357	0.969888	2.64838	3.88163	0.650624	0.002539	1.58595	0.0587591	4.87502	0	3.34484	0.441896	2065	1588	1162	1392	1227	1338	1949	1945	1616	1719	1853.5	1514	1108
10050001	1307.03	MT	Montana	0.0023893	5.54662	0.545488	3.47373	2.24282	0.382054	0.0299537	1.44742	0.213504	5.95892	0	4.69265	0.42537	2007	1121.5	1353	1306	1529	1612	1479.5	1986	1341	1612	1853.5	1342	1140
10050002	2615.03	MT	Montana	0.00972145	9.77201	0.366532	6.01275	0.822163	0.161968	0.029817	1.40808	0.85393	6.23361	0.00135736	5.63992	0.515998	1919	854	1474	1063	1887	1869	1482	1993	940	1585	1580	1234	911
10050003	222.592	MT	Montana	6.9188e-05	10.6865	0.0730223	1.81868	0.223606	0.0491805	0.0406457	1.38218	0.515974	10.5382	0	9.63124	0.158837	2090	823	1831	1512	2063	2055	1393	2003	1116	1296	1853.5	908	1819
10050004	9096.46	MT	Montana	0.12531	4.40385	1.86998	7.42187	3.20629	0.546102	0.0134783	1.63576	0.4735	3.2867	0.0606664	1.98565	0.788929	1531	1238	924	956	1346	1438	1673	1929	1140	1951	1186	1691	174
10050005	2090.94	MT	Montana	0.0970394	11.1738	0.702976	13.4685	1.76396	0.323224	0.0126303	1.49384	0.82817	1.45253	0.0103068	0.677189	0.952127	1588	802	1275	676	1659	1700	1687	1969	951	2089	1473	1936	56
10050006	2547.18	MT	Montana	0.0225973	11.1608	0.760786	15.8251	1.71458	0.353679	0.031647	1.39966	1.04839	-1.08862	0	-1.49413	1.10426	1838	804	1245	607	1678	1652	1459	1996	856	2104	1853.5	2098	23
10050007	630.48	MT	Montana	0.0317118	7.55203	0.325764	2.52466	0.497369	0.0917461	0.0296993	1.41992	0.676288	7.24009	0	6.43505	0.281779	1807	986	1508	1412	1974	1982	1485	1989	1015	1498	1853.5	1147	1536
10050008	1214.96	MT	Montana	0.00259457	3.82985	0.582891	1.63734	1.04612	0.174261	0.00780633	1.49342	0.221237	5.15108	0	3.86849	0.297382	1999	1311	1334	1558	1834	1851	1773	1970	1331	1689	1853.5	1448	1490
10050009	1839.93	MT	Montana	0.0375209	3.14877	1.86753	5.26979	3.83056	0.635977	0.00780633	1.6964	0.251309	4.68282	0	3.1924	0.622745	1779	1385	925	1116	1238	1354	1774	1909	1302	1757	1853.5	1525	615
10050010	2323.4	MT	Montana	0.00456637	2.89591	2.98193	8.59042	3.53896	0.586766	0.00580567	1.65961	0.599071	1.90959	0	0.838679	0.911054	1973	1411	772	887	1283	1402	1831	1921	1058	2081	1853.5	1903	70
10050011	1410.18	MT	Montana	0.00329679	2.14094	0.387951	1.46738	1.05045	0.173526	0.00330467	1.66991	0.303726	3.61494	0	2.24216	0.395568	1993	1519	1461	1587	1831	1852	1899.5	1918	1258	1911	1853.5	1646	1211
10050012	3949.92	MT	Montana	0.0800017	5.09904	1.98724	7.33323	3.60162	0.680257	0.007159	1.85849	0.312621	4.62005	0.0399894	2.98703	0.710567	1643	1172.5	897	969	1273	1311	1790	1852	1250	1766	1274	1552	332
10050013	689.156	MT	Montana	0.00125984	2.14094	0.101223	0.401106	0.387808	0.0650833	0.00330467	1.70928	0.10827	3.87762	0	2.27205	0.15005	2028	1518	1774	1866	2007	2025	1899.5	1903	1509	1870	1853.5	1638	1844
10050014	4737.59	MT	Montana	0.00634769	2.53982	1.02097	3.9816	3.50488	0.59308	0.00447667	1.70073	0.174069	4.20254	0.00133791	2.66505	0.599039	1951	1457	1142	1242	1294	1397	1870	1907	1389	1827	1581	1586	672
10050015	2243.62	MT	Montana	0.000235115	5.09904	0.736163	2.88639	2.27762	0.429456	0.007159	1.75655	0.0897667	6.56092	0	4.88674	0.37133	2076	1172.5	1255	1362	1521	1546	1790	1888	1543	1555	1853.5	1316	1290
10050016	1879.86	MT	Montana	0.00325109	5.09904	3.56753	12.6398	3.60054	0.680053	0.007159	1.9315	0.861328	0.889169	0	-0.191416	1.01538	1994	1171	714	713	1274	1312	1790	1832	937	2095	1853.5	2084	37
10060001	5192.23	MT	Montana	0.0627424	8.03761	2.02342	10.9656	3.56648	0.653506	0.010643	1.93086	0.670531	4.01265	0.0202158	2.67893	0.803662	1689	945	889	786	1279	1335	1719	1833	1018	1853	1389	1584	149
10060002	5477.84	MT	Montana	0.0115235	7.36472	1.46542	11.0796	3.97287	0.753639	0.0113183	1.93564	0.751629	2.92827	0.00322835	1.72142	0.865525	1905	998	1021	782	1211	1262	1707	1830	984	1999	1548	1737	84
10060003	3362.76	MT	Montana	0.0401101	14.5914	1.03388	9.12889	1.41211	0.245239	0.017984	1.94536	1.06192	9.66676	0.0243153	8.72523	0.511304	1772	667	1137	862	1746	1783	1620	1828	850	1353	1356	968	926
10060004	2199.97	MT	Montana	0.0027892	11.5631	2.07903	12.4544	2.2754	0.412199	0.0119703	1.97028	1.03913	5.036	0	4.09009	0.752782	1998	784	882	719	1522	1568	1697	1818	860	1701	1853.5	1422	231
10060005	3256.79	MT	Montana	0.063068	11.6574	1.91739	11.7215	3.89357	0.849377	0.05121	2.05314	0.620926	7.06489	0.00233548	5.5184	0.679905	1688	781	914	756	1222	1189	1321	1782	1049	1518	1562	1250	421
10060006	6672.53	MT	Montana	0.0260247	15.5967	1.46214	14.5556	2.55391	0.46914	0.0265067	1.98256	1.10197	6.62314	0.0107026	5.69001	0.718951	1825	642	1022	636	1454	1498	1520	1813	836	1551	1465	1228	316
10060007	1907.12	ND	North Dakota	0.0147151	19.1923	1.25195	14.8706	1.93376	0.374272	0.01908	1.93342	0.990191	9.10032	0	8.1233	0.64672	1880	563	1069	631	1614	1623	1612	1831	883	1381	1853.5	1012	543
10070001	6714.84	WY	Wyoming	0.0099588	7.57827	0.134986	0.298378	2.02842	0.366395	0.0268677	2.01091	0.000491107	11.1246	0.00626783	9.07739	0.0318243	1914	984	1715	1891	1584	1633	1519	1803	2024	1255	1521	943	2026
10070002	7677.13	MT	Montana	0.119732	1.43061	2.39504	3.38236	4.10314	0.671722	0.026957	1.7546	0.0716533	5.77599	0.0420081	3.94636	0.461521	1537	1647	839	1314	1186	1317	1517	1890	1576	1627	1266	1439	1058
10070003	2212.67	MT	Montana	0.0418885	2.33192	5.86404	8.22564	3.67085	0.634081	0.137848	1.69712	0.148352	4.88394	0	3.15543	0.722747	1765	1481	538	910	1256	1357	925	1908	1435	1718	1853.5	1530	307
10070004	4069.43	MT	Montana	1.57825	3.66714	3.0651	7.75497	6.12849	1.2917	0.264601	1.45946	0.314965	7.11636	1.06308	4.12902	0.652556	631	1323	763	928	926	961	610	1979	1246	1513	334	1417	518
10070005	2762.3	MT	Montana	0.0596559	2.57249	0.875526	2.28003	4.96053	0.952185	0.0327697	1.90162	0.062281	7.17038	0.0726254	5.23862	0.303249	1699	1454	1195	1434	1067	1128	1453	1841	1607	1509	1145	1279	1477
10070006	7233.09	MT	Montana	0.0784283	7.58022	2.5657	5.12398	4.42079	0.833515	0.0575697	1.63712	0.0988261	10.3823	0.0477242	8.70804	0.370443	1649	983	820	1134	1143	1201	1284	1928	1527	1308	1237	970	1295
10070007	5201.56	MT	Montana	0.443161	6.2622	3.44662	10.0541	8.83358	2.00873	0.641307	1.59127	0.31395	9.15534	0	6.79355	0.596765	1174	1064	731	824	708	703	335	1944	1248	1380	1853.5	1118	676
10070008	1559.7	MT	Montana	0.046075	5.49662	2.05001	5.84556	7.44055	1.62354	0.585424	1.61553	0.188951	9.7651	0	7.70702	0.431324	1750	1137	886	1069	802	823	365	1936	1366	1347	1853.5	1043	1127
10080001	6602.4	WY	Wyoming	0.154354	5.55771	1.9677	2.66277	2.30233	0.38739	0.0244833	1.8296	0.046187	8.78601	0.00268807	6.82376	0.28069	1488	1115	901	1389	1517	1602	1545.5	1864	1650	1405	1554	1114	1539
10080002	2888.91	WY	Wyoming	0.118644	5.55771	2.56321	3.31445	2.30469	0.38758	0.0244833	1.54712	0.0604818	8.41382	0.00421262	6.78406	0.328212	1541	1116.5	822	1324	1514	1601	1545.5	1955	1611	1433	1536	1122	1413
10080003	2080.79	WY	Wyoming	0.310631	5.55771	2.98195	3.80836	2.30131	0.387717	0.0244833	1.77971	0.0749558	8.7597	0.134642	6.71983	0.36173	1281	1114	771	1266	1518	1598	1543	1881	1569	1407	959	1130	1322
10080004	1904.68	WY	Wyoming	0	5.55771	0.431986	0.740189	2.3047	0.387582	0.0244833	1.40722	0.000265964	8.59832	0	7.16689	0.0936109	2110	1116.5	1430	1759	1513	1600	1545.5	1994	2051	1425	1853.5	1084	1943
10080005	4418.15	WY	Wyoming	0.0434867	4.99347	4.40027	5.82724	2.4026	0.411811	0.0244833	1.28478	0.0818082	6.91004	0.0034288	5.6391	0.508204	1757	1191	643	1071	1487	1569	1545.5	2025	1557	1532	1544	1235	937
10080006	2217.27	WY	Wyoming	0.0116245	4.03397	0.706172	1.17747	2.60191	0.460261	0.048451	1.37254	0.00167136	7.13694	0	5.706	0.171058	1903	1278	1274	1653	1444	1512	1335	2005	1967	1511	1853.5	1227	1800
10080007	8994.43	WY	Wyoming	0.0941407	8.01624	1.89387	3.40821	2.44469	0.456072	0.0159063	1.24004	0.039997	9.8406	0.00324167	8.53051	0.285475	1596	948	918	1311	1476	1516	1639	2040	1676	1336	1547	984	1525
10080008	5212.73	WY	Wyoming	0.00973153	14.9241	1.12004	2.30968	2.49597	0.476017	0.0201527	1.59435	0.0275971	17.3786	0.00194554	15.782	0.127666	1918	659	1104	1430	1464	1490	1601	1942	1725	910	1570	621	1883
10080009	2977.61	WY	Wyoming	0.0301231	12.2881	3.13308	5.48256	2.32279	0.431969	0.02179	1.56307	0.108664	13.4444	0.038175	11.9381	0.314716	1810	750	755	1094	1508	1543	1584	1950	1508	1127	1283	778	1450
10080010	4666.64	WY	Wyoming	0.0324123	14.1935	1.0512	2.07199	4.24404	0.749399	0.0202313	1.59839	0.0200615	18.3184	0.0119526	16.6875	0.110451	1803	682	1133	1461	1169	1268	1600	1940	1772	862	1456	583	1914
10080011	1128.94	WY	Wyoming	0.0160762	14.1599	2.20046	4.03464	2.5407	0.467905	0.0224537	1.10451	0.0515269	15.5416	0.196605	14.4501	0.218269	1872	684	865	1240	1457	1501	1577.5	2065	1632	1011	826	659	1703
10080012	2211.37	WY	Wyoming	0.00889617	11.5153	0.440137	1.04829	1.87935	0.359398	0.0224537	2.13342	0.00538337	14.5918	0	12.4325	0.0777618	1922	786.5	1420	1688	1631	1643	1577.5	1756	1898	1059	1853.5	752	1962
10080013	1685.13	WY	Wyoming	0.0511256	11.5153	1.70606	3.31891	1.87936	0.3594	0.0224537	2.00672	0.0492574	13.5027	0	11.4716	0.224394	1732	786.5	959	1321	1630	1642	1579	1805	1639	1124	1853.5	807	1690
10080014	3845.54	WY	Wyoming	0.442966	12.618	6.04087	10.4809	3.22193	0.590776	0.022779	1.17858	0.161661	12.4534	0.130021	10.9708	0.488583	1175	734	531	799	1342	1399	1572	2056	1414	1182	970	833	988
10080015	5080.2	MT	Montana	0.0608725	3.18253	2.6916	6.94537	4.30094	0.760072	0.0541633	1.63977	0.218284	4.22443	0.020462	2.6879	0.720977	1693	1377	807	995	1161	1256	1307	1926	1333	1821	1387	1581	312
10080016	3360.96	MT	Montana	0.0784197	3.31488	1.75781	3.97212	4.04915	0.684536	0.0328937	1.79176	0.123517	6.36826	0.0200284	4.5887	0.463988	1650	1355	947	1246	1196	1309	1451	1878	1474	1569	1391	1354	1046
10090101	6562.69	WY	Wyoming	0.239288	3.34305	2.77458	3.68175	4.07437	0.706907	0.0648307	1.91042	0.0538938	8.01787	0.0841492	5.85723	0.385969	1362	1351	797	1274	1192	1289	1230	1837	1626	1458	1096	1211	1246
10090102	7440.83	MT	Montana	0.0547331	1.02592	0.974504	1.87912	5.07333	0.963988	0.0106863	1.97047	0.0369597	6.26652	0	4.2676	0.305712	1711	1728	1158	1502	1051	1120	1718	1817	1690	1584	1853.5	1396	1467
10090201	2541.86	WY	Wyoming	0.0102708	3.2994	0.707813	0.950238	2.53685	0.442373	0.0102973	1.83386	0.0109951	7.00588	0.00408957	5.16245	0.155453	1911	1358	1273	1707	1459	1535	1726	1863	1842	1524	1537	1285	1830
10090202	6495.02	WY	Wyoming	0.00776076	1.36845	0.770009	1.04156	3.11552	0.534077	0.04042	1.97866	0.00998977	5.70518	0	3.68832	0.220209	1933	1658	1237	1690	1362	1447	1394	1815	1849	1635	1853.5	1468	1698
10090203	3151.21	WY	Wyoming	0.000512177	1.33627	0.487268	0.635713	3.01383	0.557314	0.105304	1.60522	0.00214961	5.35538	0	3.64649	0.148455	2060	1666	1395	1789	1380	1427	1060	1939	1954	1665	1853.5	1475	1849
10090204	2089.25	WY	Wyoming	0.0186839	1.3006	0.333884	0.452083	2.99458	0.55078	0.0619913	1.90445	6.38071e-05	5.61133	0.00257878	3.62627	0.110849	1859	1673	1503	1850	1387	1433	1254	1839	2080	1642	1557	1480	1911
10090205	2473.86	WY	Wyoming	0.00434354	1.15377	1.03143	1.2615	2.49902	0.42107	0.00905333	1.79805	0.0120658	4.81311	0	3.01372	0.295072	1976	1698	1140	1632	1463	1555	1745	1876	1831	1738	1853.5	1548	1499
10090206	2988.99	WY	Wyoming	0.151225	2.50122	2.83656	3.41703	3.26499	0.560141	0.0560553	2.00999	0.0400954	6.84287	0.0657601	4.66569	0.422758	1496	1460	787	1309	1337	1424	1296	1804	1674	1535	1169	1347	1146
10090207	2757.25	MT	Montana	0.0149054	0.745624	1.05155	1.82896	4.69859	0.813319	0.030168	1.99499	0.022371	5.89355	0.00459768	3.87586	0.320599	1877	1801	1132	1511	1109	1215	1474	1808	1762	1619	1533	1447	1437
10090208	5249.39	WY	Wyoming	0.0507422	0.886315	0.876579	1.54526	4.14057	0.716838	0.049306	2.23285	0.0343865	5.97427	0	3.67576	0.295969	1735	1770	1194	1575	1180	1284	1331	1709	1702	1609	1853.5	1471	1496
10090209	4862.87	MT	Montana	0.000386738	1.09049	1.18021	2.40505	5.5347	1.04866	0.00919467	1.97797	0.0496209	6.33924	0	4.40131	0.353353	2067	1713	1085	1424	991	1079	1743	1816	1636	1573	1853.5	1377	1349
10090210	2081.4	MT	Montana	0.000934003	1.01004	2.72918	4.45455	5.67063	1.08331	0.011245	1.91002	0.100676	5.7942	0	3.97267	0.52859	2044	1732	802	1190	976	1054	1709	1838	1523	1624	1853.5	1437	868
10100001	12444.7	MT	Montana	0.0527572	1.97055	2.25562	4.90283	4.43998	0.887249	0.0440153	1.78818	0.118533	4.76102	0.0306311	2.9946	0.620813	1725	1546	859	1150	1138	1164	1369	1879	1485	1746	1313	1549	621
10100002	2260.4	MT	Montana	4.98276e-05	1.08422	1.05178	2.61698	2.95637	0.550631	0.006916	1.62688	0.0400241	3.5586	0	1.96477	0.571175	2092	1716	1131	1397	1392	1434	1800	1931	1675	1924	1853.5	1693	749
10100003	3387.45	MT	Montana	0.0686319	1.82134	0.543658	1.32498	3.28969	0.589754	0.0114737	1.9162	0.0270484	5.73626	0.0286289	3.76701	0.260208	1669	1570	1354	1619	1333	1400	1703	1834	1729	1630	1326	1459	1590
10100004	13790.2	MT	Montana	0.0796499	6.55162	1.66087	8.27198	4.36252	0.834413	0.02128	2.04414	0.442622	5.61369	0.0293448	3.91124	0.678965	1645	1045	975	906	1152	1199	1590	1784	1168	1641	1323	1443	425
10100005	4091.76	MT	Montana	0.0331103	2.13516	1.63621	3.85931	5.14232	0.97765	0.00631367	2.04104	0.141917	6.1572	0.0136474	4.21866	0.477757	1800	1520	981	1259	1044	1112	1817	1785	1445	1590	1440	1401	1019
10110101	17582.4	ND	North Dakota	0.105876	23.2272	2.45101	20.8503	3.87945	0.703461	0.152716	2.31999	0.987099	10.5824	0.0242257	8.99093	0.698708	1568	471	834	502	1228	1292	884	1684	885	1292	1358	954	364
10110102	2411.27	ND	North Dakota	0.0439018	22.1429	2.63358	26.658	2.30488	0.437139	0.227067	2.10202	1.4565	2.35918	0	1.44269	0.94866	1756	494	815	420	1512	1540	693	1766	681	2059	1853.5	1792	58
10110201	8994.31	MT	Montana	0.00664113	2.97356	1.70208	4.07955	5.30405	0.943858	0.009959	2.22275	0.131776	7.19563	0.00140944	5.08805	0.444996	1948	1404	961	1233	1024	1134	1730	1713	1457	1506	1577	1293	1100
10110202	3091.64	MT	Montana	0.00161375	1.48096	1.55341	3.73643	5.06243	0.880015	0.00190567	2.10718	0.12806	5.59106	0	3.60842	0.508714	2018	1635	1003	1270	1055	1170	1994	1764	1463	1644	1853.5	1482	935
10110203	5628.25	ND	North Dakota	0.00797394	10.3915	1.65924	8.70837	5.36572	1.09609	0.01432	2.13137	0.372694	9.7657	0	7.98473	0.521675	1932	832	976	881	1014	1049	1660	1758	1202	1346	1853.5	1018	891
10110204	2257.87	MT	Montana	0.0500021	8.10328	3.1978	13.064	4.14145	0.88432	0.015413	2.20856	0.816559	3.76819	0.00729894	2.31077	0.849704	1736	940	748	697	1179	1168	1643	1724	954	1888	1506	1632	97
10110205	4672.13	ND	North Dakota	0.0372743	9.70687	1.66726	7.40146	5.90167	1.09869	0.027335	2.3642	0.298505	11.2045	0	9.07416	0.449237	1781	857	973	959	951	1046	1513	1663	1262	1253	1853.5	944	1092
10120101	2692.41	WY	Wyoming	0.0018471	1.14767	0.45543	0.596637	3.79508	0.711455	0.0484117	2.13507	0.00015067	6.27542	0	4.09024	0.127299	2014	1699	1411	1799	1244	1287	1337	1754	2061	1582	1853.5	1421	1884
10120102	1280.94	WY	Wyoming	0.00116425	1.23282	0.715807	0.886602	3.87758	0.756612	0.0165693	2.07474	0.000599296	6.27546	0	4.18358	0.174866	2032	1684	1266	1723	1229	1259	1636	1776	2018	1581	1853.5	1409	1796
10120103	3721.43	WY	Wyoming	0.00428701	0.957717	0.312233	0.535522	3.00242	0.556224	0.0269377	2.21796	0.0013231	5.4298	0	3.18194	0.144056	1978	1750	1523	1820	1386	1429	1518	1716	1980	1660	1853.5	1527	1858
10120104	2815.59	WY	Wyoming	0.00134528	1.97101	0.506514	0.847466	4.10664	0.782619	0.00329733	2.35797	0.0168157	7.31669	0	4.9709	0.145654	2025	1545	1380	1731	1185	1243	1903	1668	1800	1493	1853.5	1305	1854
10120105	2597.67	WY	Wyoming	0.000944863	1.3903	0.710219	0.926108	3.92463	0.761955	0.0121453	2.20969	0.00609919	6.55986	0	4.34319	0.175756	2041	1655	1272	1717	1218	1255	1695	1723	1886	1556	1853.5	1386	1793
10120106	3632.48	SD	South Dakota	0.0340813	1.11672	1.0066	1.77014	5.97105	1.03632	0.0496167	2.60936	0.0659727	7.98096	0.00697978	5.35388	0.248475	1792	1704	1144	1526	942	1084	1326	1547	1594	1459	1509	1266	1623
10120107	4311.65	WY	Wyoming	0.0860712	0.72992	0.565101	0.856041	2.39156	0.447085	0.218473	2.71616	0.00624275	5.40415	0.00776204	2.3897	0.263743	1621	1807	1342	1726	1489	1524	713	1484	1884	1663	1501	1623	1584
10120108	2507.49	NE	Nebraska	0.000786631	2.62251	0.871778	1.80508	7.65475	1.50188	0.0176273	2.49069	0.0330401	10.3512	0	7.87512	0.186471	2049	1445	1197	1518	785	866	1624	1594	1707	1311	1853.5	1032	1767
10120109	5499.86	SD	South Dakota	0.186994	1.09478	1.37616	2.56854	3.46227	0.623227	0.47774	2.66965	0.0891409	6.07583	0.0629104	2.83059	0.475732	1444	1712	1041	1406	1304	1368	423	1505	1544	1597	1178	1565	1025
10120110	1852.3	SD	South Dakota	2.47007	2.18581	0.90726	2.47227	4.42607	0.768356	1.05558	3.16881	0.0997219	10.973	1.10939	4.37824	0.360888	436	1508	1182	1417	1142	1252	222	1342	1525	1264	325	1382	1324
10120111	4088.64	SD	South Dakota	0.407669	2.15059	3.05113	6.41406	5.91247	1.03069	0.668907	2.55199	0.269709	7.298	0.0169496	3.93915	0.619524	1210	1515	765	1033	949	1086	323	1568	1282	1495	1412	1441	624
10120112	4197.75	SD	South Dakota	0.00251127	3.99569	1.91756	6.46938	7.09983	1.26231	0.175173	2.22724	0.238484	7.6863	0	5.51986	0.539599	2001	1287	913	1026	836	970	814	1711	1314	1469	1853.5	1248	835
10120113	4797.04	SD	South Dakota	0.00979986	2.32535	2.76738	5.14725	7.11623	1.2314	0.100965	2.18411	0.167139	8.12519	0	5.99745	0.461856	1916	1482	798	1132	834	980	1075	1730	1406	1452	1853.5	1192	1056
10120201	7607.58	WY	Wyoming	0.289289	1.0447	1.35023	1.92528	3.72226	0.655352	0.0350977	2.58533	0.0235126	6.44627	0.217977	3.56006	0.350987	1303	1722	1047	1488	1249	1334	1435	1555	1752	1564	803	1488	1359
10120202	8408.17	SD	South Dakota	0.137918	1.7261	4.88539	7.29057	6.62515	1.19992	0.146338	2.34632	0.227347	7.37673	0.0535544	4.9735	0.594465	1504	1589	610	973	875	993	900	1673	1324	1491	1213	1304	685
10120203	2721.41	WY	Wyoming	0.478183	0.974235	2.6625	3.60465	4.30912	0.826437	0.358587	3.32585	0.0868286	7.67739	0.0564486	3.6016	0.500212	1151	1743	811	1292	1160	1206	505	1313	1549	1471	1206	1483	956
10130101	6544.56	ND	North Dakota	0.193058	23.7242	4.45895	23.2658	7.12874	1.36427	0.476272	2.47789	1.03395	13.829	0.0738975	11.7157	0.665088	1436	458	638	466	831	936	424	1606	862	1102	1140	795	474
10130102	9418.1	ND	North Dakota	0.313538	13.848	6.24746	17.1294	9.27719	1.82813	0.058351	2.40341	0.537995	13.1904	0.157013	10.9531	0.609968	1277	693	525	577	675	764	1276	1636	1096	1142	917	834	648
10130103	9411.15	ND	North Dakota	0.229663	18.0372	9.94789	24.5619	9.62106	1.84369	0.564343	2.47486	0.723489	14.4694	0	11.9241	0.673188	1378	592	413	449	651	756	371	1609	997	1066	1853.5	780	453
10130104	2682.42	ND	North Dakota	0.080004	21.6312	10.472	27.6891	10.7081	2.18753	0.0372223	2.51347	0.953251	15.5653	0	13.8879	0.665972	1642	512	397	406	570	660	1418	1581	903	1009	1853.5	685	471
10130105	9927.49	SD	South Dakota	0.0271914	25.3394	4.69264	20.6544	5.39068	1.12574	0.041421	2.4804	0.660618	16.1916	0.00970487	14.3032	0.590841	1822	433	619	503	1007	1035	1388	1603	1024	978	1481	667	701
10130106	4213.67	SD	South Dakota	0.0534486	19.8653	14.378	32.6747	11.9958	2.57782	0.0463083	2.59329	0.748684	13.6796	0.0144409	11.7353	0.735752	1718	544	324	355	495	557	1354	1553	986	1113	1434	793	278
10130201	6483.07	ND	North Dakota	0.0931796	13.9682	5.3312	18.1997	9.06242	1.68115	0.130021	2.37141	0.864787	11.0755	0.0117324	9.3457	0.660717	1600	688	572	549	692	804	956	1655	935	1257	1458	930	491
10130202	4440.44	ND	North Dakota	0.31465	25.6891	6.35627	24.6704	9.00723	1.71118	0.292274	2.29547	1.2238	17.5734	0.0896435	15.8948	0.608167	1275	427	517	447	695	796	561	1689	781	901	1085	618	652
10130203	4229.77	ND	North Dakota	0.239938	17.1801	5.84289	22.0807	11.8791	2.22405	0.256191	2.4003	0.991959	13.4938	0	11.5893	0.655798	1359	602	540	485	501	646	627	1638	882	1125	1853.5	800	506
10130204	4234.54	ND	North Dakota	0.0381995	28.1192	4.29129	26.4127	6.0289	1.1189	0.0261117	2.25494	1.4001	13.2271	0	12.308	0.682134	1778	392	650	423	936	1036	1525	1700	707	1139	1853.5	757	414
10130205	4626.17	ND	North Dakota	0.0155265	18.7732	4.63192	20.9503	6.94425	1.38904	0.0370157	2.21887	1.18487	10.2815	0	9.19494	0.694978	1875	574	624	500	852	922	1420	1715	798	1317	1853.5	938	373
10130206	2317.27	ND	North Dakota	0.0207858	13.0512	3.73236	14.0109	10.9862	2.01573	0.200756	2.32655	0.465438	14.2912	0	12.2085	0.534372	1849	718	702	651	556	702	751	1681	1148	1075	1853.5	762	852
10130301	3227	ND	North Dakota	0.0499426	12.0536	4.99353	16.2616	7.34989	1.383	0.0284293	2.13165	0.851704	8.96248	0	7.60416	0.681378	1737	761	605	597	813	929	1503	1757	943	1389	1853.5	1050	416
10130302	4518.6	SD	South Dakota	0.00544685	2.22771	2.56421	5.64258	6.33641	1.09741	0.00690333	2.10121	0.350966	6.50191	0.00224441	4.73931	0.543502	1959	1501	821	1084	903	1047	1802	1767	1216	1560	1565	1333	820
10130303	6207.5	SD	South Dakota	0.0340287	6.54984	3.24156	9.54588	6.89451	1.41925	0.021352	2.17848	0.449251	7.95464	0.00122532	6.17003	0.607402	1794	1046	743	839	856	905	1588	1734	1162	1460	1583	1173	654
10130304	2624.56	SD	South Dakota	0.000205484	1.81172	2.01737	3.09997	6.42988	1.18122	0.0424653	2.11182	0.0466262	8.13228	0	6.02441	0.339746	2078	1572	893	1342	894	1002	1380	1761	1648	1450	1853.5	1185	1381
10130305	4061.27	SD	South Dakota	0.000986965	2.71669	2.09482	4.74967	6.8665	1.21395	0.009235	2.13761	0.221529	7.86223	0	5.93593	0.444492	2037	1436	879	1168	858	988	1742	1750	1330	1461	1853.5	1202	1101
10130306	6884.46	SD	South Dakota	0.0520902	3.06593	2.53204	6.85833	5.49791	0.950524	0.023045	2.16927	0.373997	5.53143	0.0117389	3.66102	0.651973	1728	1395	827	1003	994	1129	1565	1740	1200	1647	1457	1474	521
10140101	11052.7	SD	South Dakota	0.174734	21.8784	12.619	27.4937	13.9902	3.05462	0.119839	3.12128	1.35245	21.3552	0.0440957	19.2918	0.587655	1460	503	354	408	372	427	998	1355	720	725	1253	511	710
10140102	8225.89	SD	South Dakota	0.030998	6.51145	2.10993	9.08183	5.92797	1.08975	0.0866663	2.32974	0.336787	6.82518	0.0178768	4.71456	0.658276	1808	1047	875	865	946	1051	1137	1677	1226	1536	1404	1339	499
10140103	2170.31	SD	South Dakota	0.022235	33.8302	6.78187	33.8808	7.70108	1.51161	0.098705	2.8081	1.28858	15.8497	0.00233644	14.2093	0.704528	1839	314	491	344	779	863	1082	1448	751	998	1561	672	348
10140104	1794.65	SD	South Dakota	0.0403723	14.3537	3.42998	18.7464	6.9452	1.52277	0.0256907	2.68441	0.772214	7.21024	0.0183657	5.23198	0.781804	1771	677	735	529	851	858	1530	1496	971	1503	1402	1280	184
10140105	3019.35	SD	South Dakota	0.015591	23.703	9.61708	23.3815	13.574	2.92795	0.0585487	3.11754	1.13325	23.7763	0	21.7179	0.518444	1874	459	421	463	396	467	1275	1358	823	634	1853.5	435	901
10140201	9801.58	SD	South Dakota	0.126344	4.63021	1.40537	3.86501	5.60059	1.09573	0.120127	2.57648	0.113787	9.49838	0.0190771	6.78922	0.362768	1530	1224	1036	1258	983	1050	997	1560	1497	1362	1400	1120	1316
10140202	6301.74	SD	South Dakota	0.0238283	3.42544	2.14972	5.74188	6.93369	1.22501	0.0777727	2.49655	0.201393	8.14012	0.000402332	5.74336	0.499936	1833	1345	872	1078	853	981	1168	1588	1354	1449	1590	1223	957
10140203	4209.72	SD	South Dakota	0.118877	4.0048	2.78591	8.09578	8.24603	1.64332	0.0631503	2.66183	0.318382	8.1415	0.0120454	5.61603	0.590424	1540	1283	794	915	737	818	1242	1509	1241	1448	1455	1239	702
10140204	5455.13	SD	South Dakota	0.0574565	11.8756	7.27572	18.737	13.0203	2.81032	0.045301	2.83022	0.771426	13.5572	0.0195204	11.3957	0.621817	1706	769	472	530	435	497	1363	1437	972	1121	1394	813	618
10150001	2137.01	SD	South Dakota	0.138358	13.9484	16.6188	26.9789	18.5291	3.76161	0.0359393	3.4007	1.0472	21.9308	0.0474567	19.403	0.581669	1503	689	302	413	230	298	1425	1287	857	709	1238	508	726
10150002	3838.46	NE	Nebraska	0.033494	7.48317	2.14627	4.43434	7.70304	1.6426	0.00869033	2.29275	0.135914	13.5905	0	11.3915	0.280197	1796	989	873	1194	778	819	1751	1690	1451	1119	1853.5	814	1541
10150003	10753.3	NE	Nebraska	0.0890688	16.6419	4.02456	15.1642	10.1474	2.17102	0.014973	2.4819	0.455954	16.0645	0	13.9345	0.52113	1611	614	674	620	607	666	1655	1601	1156	990	1853.5	683	892
10150004	9809.31	NE	Nebraska	0.0440891	7.04353	2.75103	9.92589	11.3947	2.35882	0.00300767	2.95343	0.167781	11.905	0.0113154	9.0723	0.522465	1755	1022	801	828	529	609	1921	1398	1403	1216	1460	945	886
10150005	2231.82	NE	Nebraska	0.00097558	3.40716	0.474047	2.10047	9.64513	1.77908	0.002447	2.70005	0.00569767	12.3503	0	9.65249	0.178718	2038	1348	1402	1454	649	775	1954	1491	1893	1186	1853.5	907	1787
10150006	4464.24	SD	South Dakota	0.0517411	9.56942	5.22274	12.1211	14.0469	3.02441	0.0479843	3.09908	0.321258	16.8924	0	14.0149	0.46377	1729	865	579	735	369	434	1341	1367	1239	940	1853.5	679	1047
10150007	3863.9	NE	Nebraska	0.0464491	46.1515	17.4207	41.9104	22.33	4.93928	0.0174357	3.66942	1.10717	42.7858	0.0023235	40.1597	0.510666	1749	201	292	276	149	188	1629	1230	833	176	1563	98	929
10160001	4396.52	ND	North Dakota	0.189349	35.7667	24.4455	53.8972	4.92116	1.0464	0.097944	2.48177	1.92389	12.9589	0	12.1137	0.81649	1440	296	230	214	1071	1081	1086	1602	505	1155	1853.5	765	128
10160002	2772.5	ND	North Dakota	0.0369698	32.3632	24.5516	48.3785	5.2942	1.07533	0.181057	2.52742	1.44834	15.5007	0	14.2035	0.773041	1782	328	229	242	1027	1061	794	1573	684	1012	1853.5	673	198
10160003	11583.4	ND	North Dakota	0.264456	40.8809	33.003	61.5969	9.70623	2.09693	0.212959	2.83279	1.957	23.2065	0.125113	21.8533	0.738128	1341	244	170	180	641	690	728	1435	495	667	985	430	273
10160004	4010.43	ND	North Dakota	0.0671977	39.5886	30.0427	60.1363	10.6828	2.27929	0.141813	2.65984	1.80233	20.7673	0.0018966	19.7008	0.753238	1673	255	184	189	571	628	915	1511	544	752	1571	498	230
10160005	2170.91	SD	South Dakota	0.0944156	35.8729	33.1732	61.003	10.0472	2.11943	0.247749	3.23353	2.17046	19.5466	0.0315331	18.1414	0.770781	1595	295	168	184	617	683	648	1329	441	795	1306	547	204
10160006	9603.79	SD	South Dakota	0.130619	40.6406	32.5236	59.8027	16.2832	3.75083	0.171783	3.34612	2.73445	29.5424	0.0483968	28.6284	0.676263	1519	248	171	191	286	300	823	1308	313	447	1232	266	441
10160007	2480.41	SD	South Dakota	0.0341878	36.6605	17.412	33.6774	12.8086	2.82981	0.0476867	2.62963	1.26237	33.0854	0.0112438	31.6363	0.515625	1791	290	293	348	443	493	1344	1535	765	361	1461	199	914
10160008	4409.23	SD	South Dakota	0.0623662	37.5683	29.7896	56.3058	13.2376	2.94743	0.109176	2.77943	1.83546	24.2932	0.0172506	23.1777	0.708397	1691	285	187	204	418	460	1043	1459	533	614	1411	392	337
10160009	3887.12	SD	South Dakota	0.103952	31.4644	18.2313	39.4809	13.9155	2.90137	0.0373193	2.91257	1.58262	24.2828	0.0264338	22.8116	0.633799	1572	338	288	299	379	471	1417	1412	629	615	1342	403	585
10160011	9428.56	SD	South Dakota	0.248059	42.235	31.6448	54.7559	18.6884	4.25772	0.369862	3.77898	3.20475	37.9515	0.0776656	36.7594	0.598325	1355	225	175	211	226	247	495	1201	244	256	1125	129	673
10170101	8363.48	NE	Nebraska	0.387272	52.9795	33.101	58.5362	22.4001	5.30364	0.222335	4.00846	2.40191	49.2588	0.11747	47.0426	0.554431	1223	146	169	196	146	169	704	1159	381	122	1006	57	783
10170102	5487.51	SD	South Dakota	0.363595	68.4417	45.0044	80.9642	16.8333	3.96083	0.702705	4.03639	3.49755	50.4571	0.111981	48.852	0.623684	1245	64	106	123	270	272	307	1154	206	111	1023	50	614
10170103	1237.93	SD	South Dakota	0.189917	46.7729	34.9723	60.7676	19.4284	4.48918	0.112751	3.76921	2.5755	39.9887	0.0430101	38.4923	0.612207	1438	193	158	185	203	225	1029	1203	347	216	1260	117	644
10170201	4229.55	SD	South Dakota	0.456472	40.334	26.7369	48.5467	16.2839	3.65922	0.636593	3.51783	1.66727	35.7597	0.145856	32.8161	0.596669	1163	250	209	241	285	316	339	1264	593	295	940	172	677
10170202	5473.69	SD	South Dakota	0.427708	48.2811	37.3405	67.9834	20.8184	4.75814	0.437981	3.80009	2.61416	38.3642	0.117219	36.3125	0.651832	1191	177	140	160	167	199	448	1196	336	249	1008	134	523
10170203	8854.53	SD	South Dakota	1.6266	67.0279	49.2256	91.5029	34.1288	9.19755	2.60182	4.25243	3.44501	58.1628	0.429627	53.1269	0.632669	613	69	81	95	45	42	100	1109	213	61	576	32	590
10170204	4348.7	MN	Minnesota	0.494217	66.2873	66.607	124.209	59.1033	16.9982	0.081091	4.10138	3.52096	55.467	0.179762	54.3112	0.69577	1142	74	3	9	12	8	1158	1141	200	80	862	25	371
10180001	3689.37	CO	Colorado	0.0177476	1.25794	0.259253	3.50886	2.45169	0.590796	0.0001095	2.48462	0.192904	2.3717	0.00549773	0.0621327	0.982601	1863	1682	1572	1302	1475	1398	2100	1599	1363	2057	1527	2070	42
10180002	7665.77	WY	Wyoming	0.100726	2.09656	0.39206	1.59815	1.87776	0.357426	0.0115953	2.16972	0.080356	4.69284	0.0641374	2.49116	0.390813	1576	1523	1459	1563	1632	1645	1701	1739	1559	1756	1176	1607	1225
10180003	2669.36	WY	Wyoming	0.0208008	2.14723	0.128639	0.550971	1.83946	0.340841	0.0300227	1.87696	0.000344556	5.15129	0.010353	3.22386	0.145959	1848	1517	1728	1811	1642	1675	1476	1845	2040	1688	1472	1523	1852
10180004	3733.45	WY	Wyoming	0.0131783	2.15993	0.331141	1.38273	2.00895	0.375411	0.0211053	2.02295	0.0528038	4.79911	0.0020373	2.79468	0.331002	1887	1512	1505	1604	1591	1621	1591	1795	1628	1741	1567	1567	1404
10180005	2650.53	WY	Wyoming	1.20381e-05	2.17052	0.13036	0.475839	2.2161	0.417118	0.0378647	1.79759	0.00322098	5.4595	0	3.62725	0.115971	2099	1509	1725	1841	1535	1563	1413	1877	1937	1657	1853.5	1479	1906
10180006	7513.84	WY	Wyoming	0.00101219	3.9284	0.187061	0.30682	2.43459	0.429347	0.0387677	1.71052	0.00062605	7.56418	0	5.81451	0.0501231	2035	1297	1633	1886	1479	1547	1406	1901	2014	1480	1853.5	1215	2008
10180007	8996.46	WY	Wyoming	0.499202	1.3682	1.47981	1.79487	3.32462	0.632226	0.0887	2.01429	0.0373843	6.34772	0.223509	3.78291	0.321789	1138	1659	1017	1523	1321	1361	1127	1801	1686	1570	792	1458	1432
10180008	5510.33	WY	Wyoming	0.108892	5.52443	2.36247	3.48265	4.45134	0.933705	0.018896	2.20997	0.10349	10.2596	0.0153679	8.02538	0.302628	1564	1126	844	1304	1134	1141	1613	1722	1519	1320	1421	1017	1481
10180009	13351.6	NE	Nebraska	0.245586	20.6414	7.77469	18.914	12.2208	3.02338	0.0469563	2.37095	0.587659	21.363	0.110995	19.2872	0.495115	1356	532	462	527	480	436	1349	1657	1069	724	1025	512	970
10180010	5886.24	WY	Wyoming	0.347575	2.26771	0.443776	1.89824	3.14554	0.623765	0.0743827	2.14249	0.0612895	5.89947	0	3.39631	0.358527	1251	1491	1417	1498	1356	1367	1190	1748	1609	1618	1853.5	1508	1333
10180011	6046.53	WY	Wyoming	0.0634406	8.34945	2.11025	3.82066	4.13405	0.897305	0.05412	2.09291	0.115397	12.0863	0.014047	9.99118	0.276622	1686	927	874	1264	1182	1156	1309	1771	1490	1205	1435	890	1551
10180012	4413.24	WY	Wyoming	0.0253357	19.5195	5.55986	10.8711	7.18427	1.76367	0.206558	2.18482	0.293721	22.0456	0.00287248	19.9226	0.353029	1830	556	554	790	829	782	739	1729	1265	706	1551	486	1350
10180013	2663.55	NE	Nebraska	0.00852555	16.562	4.17987	14.8662	13.4091	3.40438	0.0781287	2.31819	0.617114	18.2852	0	16.4975	0.473993	1926	616	658	632	405	353	1167	1685	1051	866	1853.5	588	1028
10180014	5684.81	NE	Nebraska	0.28555	16.6826	4.07671	13.4619	8.84262	2.02829	0.0204107	3.02879	0.321791	17.4465	0.12528	14.4335	0.482585	1308	612	667	677	707	699	1598	1381	1238	906	984	663	1004
10190001	4155.04	CO	Colorado	0.130941	0.052864	0.04217	0.27479	0.87671	0.15868	0.004052	2.207	0.00735084	2.88027	0.00530872	0.545625	0.334941	1517	2072	1893	1902	1871	1873	1886	1725	1873	2010	1529	1961	1393
10190002	4790.8	CO	Colorado	10.8498	0.447266	0.112786	0.535259	1.37199	0.221273	0.644845	3.65983	0.00989314	16.3299	1.3388	1.1854	0.311078	124	1881	1755	1821	1756	1805	334	1234	1850	975	272	1846	1461
10190003	7455.69	CO	Colorado	10.651	11.0353	6.23467	17.5789	18.3446	4.66023	0.395917	3.38864	1.22714	27.811	5.49392	14.6026	0.546242	128	806	526	567	235	210	476	1294	778	495	89	654	808
10190004	1465.38	CO	Colorado	11.5584	0.320512	0.127774	0.422348	0.46804	0.0748423	0.389584	3.93639	0.0107916	16.3035	0.65916	0.429928	0.495553	115	1927	1730	1860	1981	2003	478	1172	1844	977	459	1984	968
10190005	2536.15	CO	Colorado	7.747	6.62802	5.36078	11.3135	7.32156	1.72003	0.483604	3.68447	0.732539	18.1919	3.45734	7.00939	0.617451	167	1041	567	772	816	792	417	1223	993	871	129	1096	632
10190006	2154.76	CO	Colorado	3.1455	5.04331	3.8541	8.69778	8.65932	2.01619	0.119339	3.20687	0.546345	13.3145	0.7339	7.38911	0.540675	364	1183	688	883	716	701	1000	1335	1090	1133	425	1066	831
10190007	4896.4	CO	Colorado	3.44342	3.96914	4.16272	9.4748	9.84842	2.34263	0.116829	2.86076	0.481418	12.5839	1.16175	6.64426	0.587801	341	1290	660	843	631	611	1014	1428	1134	1178	309	1138	709
10190008	1496.89	CO	Colorado	0.17119	14.3703	6.70905	15.6681	25.2669	6.52251	0.0553367	2.38474	0.570263	26.767	0.0199441	24.726	0.387881	1467	676	496	615	105	103	1302	1647	1077	529	1392	348	1238
10190009	3599.54	CO	Colorado	1.22364	14.751	4.35985	10.3775	21.5613	5.56404	0.121173	2.4787	0.291122	28.5542	0.556475	25.0218	0.293156	756	664	646	807	158	148	990	1605	1266	472	503	339	1506
10190010	1856.46	CO	Colorado	0.432131	5.34358	3.78037	13.1836	10.5087	2.54699	0.345281	2.79382	0.940302	7.4733	0.01912	4.84238	0.731367	1186	1151	695	691	585	564	518	1454	908	1485	1397	1322	285
10190011	3583.72	CO	Colorado	0.0906682	6.41756	1.84806	9.35197	6.99769	1.60922	0.338085	2.56981	0.666562	7.30068	0.0725161	4.96868	0.653041	1607	1052	930	847	843	831	526	1561	1021	1494	1146	1306	515
10190012	7725.47	CO	Colorado	0.290604	13.7366	6.46935	18.9444	19.852	5.30694	0.040929	2.49402	0.733084	18.6322	0.120943	16.5397	0.533884	1301	697	509	526	188	168	1391	1590	992	845	996	587	855
10190013	2865.59	CO	Colorado	0.133183	8.95606	3.05848	13.707	10.6384	2.73241	0.133171	2.41679	0.978685	8.89667	0	7.19221	0.655862	1512	896	764	659	575	513	941	1628	891	1396	1853.5	1079	505
10190014	1874.42	CO	Colorado	0.00691501	14.1604	5.23008	12.6808	30.2422	7.90644	0.0457783	2.3152	0.312409	31.4133	0	29.3578	0.301646	1942	683	578	712	62	65	1360	1687	1251	395	1853.5	246	1487
10190015	3062.58	WY	Wyoming	0.283793	16.353	3.70299	9.33879	4.06274	0.999371	0.326674	2.4518	0.532182	16.8428	0.00827862	14.3127	0.39485	1310	623	704	848	1194	1100	531	1615	1099	942	1496	666	1214
10190016	3455.39	NE	Nebraska	0.230579	17.1512	3.98938	23.0221	5.9807	1.55626	0.0477943	2.66492	1.52433	5.48629	0.080615	4.06733	0.849855	1377	603	678	469	941	851	1342	1508	653	1653	1109	1423	96
10190017	1947.64	NE	Nebraska	0.00501663	15.2088	4.05161	17.8146	9.3343	2.39304	0.0297983	2.50508	1.03162	10.9269	0	9.41864	0.65415	1964	652	669	560	669	599	1483	1582	864	1269	1853.5	922	510
10190018	3657.43	NE	Nebraska	0.23972	31.83	7.66748	36.5131	9.6996	2.44596	0.023113	3.19229	1.80123	13.6932	0.0623896	12.0393	0.752035	1360	332	465	322	643	588	1563	1338	546	1110	1180	771	234
10200101	8650.92	NE	Nebraska	0.404824	57.3387	26.1292	63.9864	25.9931	6.96724	0.0889357	3.53739	1.41924	42.5386	0.125048	39.9267	0.615768	1214	124	213	171	95	86	1126	1261	695	181	986	102	638
10200102	1891.53	NE	Nebraska	1.45718	76.1064	27.5395	72.7182	25.3963	6.45178	0.26405	3.81895	1.73325	55.4123	1.12819	51.6053	0.584911	667	43	204	145	102	106	612	1190	570	82	315	38	718
10200103	2854.43	NE	Nebraska	0.743231	91.2658	38.4358	95.6173	22.9253	6.15894	0.209926	4.33449	2.918	56.1384	0.0520834	53.7688	0.640068	985	6	136	77	137	120	733	1088	283	72	1219	30	570
10200201	2222.83	NE	Nebraska	0.716499	83.688	49.4808	95.7489	34.8385	9.7005	0.140817	4.41592	3.15465	67.8311	0.0274888	65.7125	0.593014	995	22	78	73	41	38	916	1068	254	40	1332	10	688
10200202	1359.65	NE	Nebraska	0.955256	62.8625	47.7506	80.6015	11.0031	2.92507	6.45013	5.38922	3.65365	50.8842	0.0895078	41.7433	0.658806	875	89	85	126	555	468	27	840	176	108	1087	89	497
10200203	4266.42	NE	Nebraska	4.10085	51.2149	43.6303	74.6752	11.9548	2.89146	1.4818	5.42189	3.31097	40.2379	1.6062	32.5443	0.69647	301	158	113	142	497	475	173	826	229	210	241	180	368
10210001	5414.56	NE	Nebraska	0.0161708	2.9482	0.516399	2.46259	7.9038	1.60449	0.001878	2.82926	0.011674	10.1486	0.00269246	7.31299	0.251913	1870	1406	1375	1418	764	833	1996	1438	1836	1324	1553	1071	1609
10210002	4695.79	NE	Nebraska	0.00149436	5.64738	0.890323	2.93357	6.88576	1.4721	0.00165667	2.96961	0.0232142	11.9905	0	9.04099	0.244984	2021	1108	1189	1357	857	882	2008	1396	1756	1207	1853.5	949	1632
10210003	4628.16	NE	Nebraska	0.104914	38.863	13.9126	33.2792	20.0808	4.596	0.0165743	3.57704	0.748818	38.6798	0.0413603	35.7301	0.482242	1570	267	333	351	184	215	1635	1254	985	240	1268	138	1007
10210004	4094.3	NE	Nebraska	0.0662421	40.842	14.3682	37.0565	19.1678	4.46226	0.0978093	3.39656	0.766517	36.4199	0.0213641	33.6258	0.524268	1676	246	325	316	212	226	1087	1289	974	279	1385	161	883
10210005	1918.57	NE	Nebraska	0.235589	36.165	18.8611	47.9611	20.8319	4.72034	0.0133937	3.63014	1.0333	27.0558	0.0740039	24.2099	0.664548	1371	292	282	244	166	203	1676	1241	863	520	1139	363	478
10210006	6084.94	NE	Nebraska	0.00363367	3.795	1.19334	3.81191	9.96659	2.03719	0.001689	3.01425	0.0338822	12.1254	0	9.13971	0.294319	1987	1314	1081	1265	621	696	2007	1388	1704	1202	1853.5	942	1501
10210007	2532.75	NE	Nebraska	0.155686	41.8068	18.6791	41.6164	22.522	5.16978	0.025661	3.71925	0.934184	40.1223	0.0465484	37.1558	0.528313	1486	231	283	279	144	176	1531	1213	911	213	1242	125	869
10210008	2567.52	NE	Nebraska	0.00250358	8.85761	1.50555	4.96434	12.7263	2.96188	0.00393733	3.35133	0.0314725	18.521	0	15.1947	0.246259	2002	900	1014	1143	453	454	1888	1305	1711	849	1853.5	635	1628
10210009	3972.19	NE	Nebraska	0.343326	64.4403	31.1994	64.4065	30.4401	7.92323	0.0461963	4.07516	1.86226	58.2148	0.183952	55.6123	0.536636	1259	80	178	170	60	63	1355	1146	526	60	853	21	844
10210010	3185.54	NE	Nebraska	0.052249	35.9898	14.3077	31.6315	22.4041	5.58418	0.0146047	3.88694	0.797379	39.4397	0.0233683	36.2833	0.465753	1727	293	328	367	145	145	1658	1178	962	227	1365	135	1041
10220001	7492.27	NE	Nebraska	0.232	47.4846	20.0032	44.458	22.2951	5.18634	0.0431717	3.83735	1.14017	44.2512	0.136101	41.2788	0.51854	1376	185	268	260	150	174	1373	1189	821	170	957	91	899
10220002	2197.79	NE	Nebraska	0.765012	91.5616	47.5555	87.4744	26.0341	6.35001	0.0902707	4.27132	2.93716	76.4533	0.0565269	74.2639	0.540839	976	5	87	101	93	110	1116	1106	281	28	1205	5	830
10220003	5715.08	NE	Nebraska	0.654775	77.9433	54.2022	95.9921	39.0316	10.8737	0.175614	4.50093	3.4335	69.6426	0.238223	67.7448	0.586258	1030	36	48	72	32	27	813	1052	214	37	774	9	716
10220004	2727.53	NE	Nebraska	0.46056	84.8968	58.0745	100.888	32.322	8.54111	0.11227	4.52579	3.77623	70.9626	0.132249	69.6402	0.591621	1160	19	37	59	56	51	1031	1043	161	34	963	7	697
10230001	4166.71	IA	Iowa	1.42322	81.1599	49.3888	89.599	14.8105	3.99336	0.121325	5.11334	3.54359	58.4247	1.23574	55.3104	0.61831	682	28	79	100	342	267	988	923	196	58	296	23	628
10230002	2372.28	IA	Iowa	1.77567	81.635	65.5851	122.987	85.773	25.2175	0.227753	4.40946	3.72736	91.2014	0.599646	88.5159	0.581491	578	24	4	10	2	2	691	1069	166	13	480	1	728
10230003	7334.58	IA	Iowa	0.542347	76.2092	64.1102	116.264	28.1428	8.14704	0.259396	4.51181	3.68326	49.3649	0.26885	47.7346	0.708933	1103	41	6	23	72	57	620	1050	170	120	741	53	336
10230004	2502.51	IA	Iowa	0.577409	71.5261	58.8397	107.156	24.6102	6.76487	0.526529	5.08618	4.37027	47.2453	0.105569	45.4255	0.702287	1083	58	32	40	117	92	392	933	88	138	1040	65	355
10230005	1916.39	IA	Iowa	0.451787	80.6721	62.4191	113.208	25.5726	7.429	0.257141	5.07824	4.46889	53.8145	0.159896	52.4962	0.683192	1171	30	14	26	98	72	623	935	76	91	911	36	412
10230006	2884.8	IA	Iowa	14.9983	60.4167	42.3944	77.6622	11.0782	2.95442	6.80183	6.23507	3.5172	61.3079	8.13848	36.79	0.678556	83	103	117	133	549	456	19	530	202	51	65	128	428
10230007	3081.96	IA	Iowa	0.558741	81.5567	52.3136	100.205	22.6688	6.38126	0.106984	5.30382	4.40671	55.9228	0.170116	54.36	0.648302	1091	26	59	60	141	109	1052	870	84	74	887	24	537
10240001	2170.36	IA	Iowa	1.0548	58.2231	49.8333	83.5329	7.18754	1.71894	0.260315	5.65604	4.03171	36.9633	0.337284	34.0238	0.710575	833	120	75	115	828	793	616	728	124	271	666	152	331
10240002	4277.46	IA	Iowa	0.406967	70.2497	61.2482	109.655	15.5053	4.24448	0.346478	5.3334	4.71872	39.1908	0.115233	37.8226	0.743536	1211	61	21	34	321	250	516	857	57	232	1012	121	256
10240003	2975.19	IA	Iowa	0.724289	61.2076	54.6097	96.0134	20.1227	5.54411	0.115107	5.21462	4.55158	40.4365	0.5494	38.9341	0.711487	991	97	46	71	180	152	1022	893	70	209	505	113	330
10240004	453.327	IA	Iowa	0.267756	61.0069	52.3501	94.9586	5.54572	1.20928	0.0692233	5.4876	3.97018	28.5594	0.118569	26.705	0.780501	1337	98	58	81	989	991	1214	800	131	471	1003	300	186
10240005	4405.32	MO	Missouri	0.291999	62.0322	49.2968	89.8902	7.19335	1.58721	0.0719273	5.41307	4.12961	32.8219	0.0743967	31.1745	0.742497	1299	93	80	97	826	842	1199	832	110	369	1137	209	261
10240006	2312.02	NE	Nebraska	0.415361	49.6533	42.0719	68.6855	8.4795	1.90867	0.131974	5.22223	3.564	35.3801	0.0918512	33.1745	0.674313	1200	164	120	157	722	734	945	891	192	305	1078	167	448
10240007	1841.38	KS	Kansas	0.21179	52.3678	25.1404	45.4383	18.7149	4.44309	0.0524547	5.2517	2.6004	51.8577	0.0696913	48.9421	0.481438	1405	154	224	254	224	228	1316	883	339	100	1151	49	1010
10240008	3132.95	NE	Nebraska	0.367919	51.3821	35.6885	61.1854	10.0643	2.30335	0.0699263	5.24946	3.26485	39.3334	0.132874	36.9109	0.623728	1242	157	151	182	612	621	1210	885	238	229	961	126	613
10240009	2059.1	IA	Iowa	0.39761	50.4163	51.0296	84.4921	15.7329	3.89132	0.123357	5.31473	4.64477	34.6311	0.139446	33.4401	0.716446	1217	161	68	112	316	279	977	868	60	324	948	163	321
10240010	2588.17	MO	Missouri	0.229306	44.0078	41.7274	71.1589	12.8758	2.83228	0.0999313	5.39744	4.3918	30.3465	0.068972	29.0116	0.710378	1379	212	123	150	441	491	1077	836	87	429	1154	258	333
10240011	2699.62	MO	Missouri	6.15526	41.1949	25.7618	49.5614	9.54942	1.9035	2.29181	6.15501	3.43265	39.6432	2.47454	28.4738	0.635116	202	238	218	234	655	737	110	558	215	223	172	269	581
10240012	4310.51	MO	Missouri	0.982111	33.6912	30.4701	54.5228	15.3443	3.33052	0.480327	5.90534	4.565	29.02	0.354356	26.2173	0.675288	861	316	182	213	326	362	420	648	69	459	651	310	444
10240013	2011.47	IA	Iowa	1.15021	39.4245	37.8882	62.3154	14.2608	3.15858	0.0856653	5.54665	4.4658	32.882	0.25159	30.5653	0.670919	789	259	139	175	364	400	1140	773	77	365	761	224	462
10250001	4783.65	CO	Colorado	0.0127984	17.0085	1.82452	18.1583	10.5583	2.93535	0.001414	2.67121	1.33049	10.9832	0	9.62824	0.653492	1893	605	940	553	580	463	2016	1504	734	1263	1853.5	909	513
10250002	7636.93	CO	Colorado	0.0859521	24.9015	4.2028	28.1106	11.6585	3.32171	0.00289133	2.74048	1.38757	12.1598	0.0229074	10.718	0.723966	1622	439	655	396	510	364	1928	1477	710	1198	1370	854	302
10250003	6987.28	CO	Colorado	0.0410496	19.2542	2.15935	20.2766	11.1024	3.04737	0.002976	2.6734	1.36358	11.9094	0.00954318	10.5556	0.657644	1769	561	871	505	547	430	1924	1503	716	1214	1482	863	501
10250004	5581.22	NE	Nebraska	0.151548	38.5077	5.71355	28.6179	9.73616	2.4551	0.020947	3.01931	1.3771	26.0762	0.0517019	24.2615	0.541192	1495	276	546	389	639	585	1594	1384	713	559	1221	361	826
10250005	4266.12	CO	Colorado	0.1279	42.8032	5.32344	37.8855	12.1927	3.22001	0.00932	2.83906	1.84912	22.1901	0.0297155	21.0629	0.642689	1525	221	573	309	482	388	1741	1432	528	702	1317	457	562
10250006	3745.04	NE	Nebraska	0.0457413	60.0132	5.97203	44.4161	8.67751	2.13128	0.007982	3.02891	2.0385	31.1979	0.002031	30.1538	0.595631	1751	105	535	261	714	679	1766	1380	468	403	1568	230	681
10250007	2055.33	NE	Nebraska	0.0254423	41.9358	6.62088	29.4534	11.8783	2.88989	0.0222797	3.10974	1.23479	31.2491	0	29.3264	0.50108	1829	230	505	383	502	476	1580	1361	775	401	1853.5	248	955
10250008	2402.09	NE	Nebraska	0.0596984	32.3708	8.46736	28.2663	13.4116	3.20987	0.0288583	3.14245	0.872892	26.0046	0	23.6465	0.544496	1698	327	446	393	403	392	1498	1345	932	562	1853.5	380	819
10250009	3493.96	NE	Nebraska	0.111613	54.117	19.5165	49.8384	13.5585	3.36092	0.019754	3.37715	1.51106	37.5012	0.0174156	35.5038	0.583983	1552	140	273	231	397	359	1605	1297	661	262	1409	141	720
10250010	2747.69	KS	Kansas	0.133728	44.1713	3.53432	27.9054	6.03872	1.55914	0.0180143	3.03998	2.10356	27.4715	0	26.3833	0.514019	1511	210	718	402	935	850	1619	1375	456	503	1853.5	308	918
10250011	1691.84	KS	Kansas	0.0935201	38.6812	8.63491	29.5408	9.94626	2.67292	0.0140873	3.22793	1.60231	28.3842	0.0266751	26.651	0.525714	1599	270	441	380	622	534	1666	1331	620	479	1339	301	877
10250012	1946.27	KS	Kansas	0.174489	32.8054	3.19755	26.7196	7.00799	1.83363	0.012952	2.79318	1.73232	17.4383	0.0403836	16.19	0.622696	1461	323	749	416	841	761	1684	1455	571	907	1271	603	616
10250013	1666.16	KS	Kansas	0.0497157	30.7877	3.10529	23.5294	6.99519	1.79976	0.00988333	2.85052	1.99324	18.4691	0	17.5522	0.572749	1738	347	757	461	844	770	1731	1429	476	852	1853.5	565	745
10250014	1896.6	NE	Nebraska	0.0543129	41.1733	9.11047	31.936	8.92872	2.33425	0.023003	3.11615	1.47333	28.1357	0.0240625	26.4156	0.547303	1714	239	432	363	702	613	1566	1359	674	487	1360	307	805
10250015	2871.98	KS	Kansas	0.251829	37.6727	5.01883	25.6131	10.3831	2.73955	0.0168273	3.26581	1.84885	28.2564	0.0667052	26.5708	0.490824	1353	283	600	432	594	510	1632	1326	529	483	1164	302	979
10250016	5623.92	NE	Nebraska	0.1681	53.0221	25.6171	56.745	14.8616	3.73341	0.0237563	3.98602	1.91068	37.2002	0.0477688	34.933	0.61896	1471	145	219	203	340	303	1554	1164	510	268	1236	144	626
10250017	5125.4	KS	Kansas	0.465197	43.6403	19.0876	42.615	10.8858	2.48398	0.115614	4.62189	2.3349	33.7175	0.0742536	30.8497	0.580074	1157	215	280	272	563	575	1021	1024	398	348	1138	215	731
10260001	2726.61	KS	Kansas	0.0363998	16.6479	0.785478	14.0374	3.47843	0.810836	0.00254767	2.65386	1.00671	8.75637	0.00743895	7.07027	0.665038	1784	613	1230	649	1299	1218	1947	1517	875	1409	1504	1090	475
10260002	1889.82	CO	Colorado	0.00433842	26.0079	2.24379	22.4872	7.04101	1.87528	0.00985233	2.76149	1.54321	13.7059	0	12.4734	0.643216	1977	420	862	477	839	748	1733	1466	644	1108	1853.5	750	557
10260003	3828.82	KS	Kansas	0.011987	23.3134	0.986984	15.4539	11.613	3.06678	0.00786567	3.20547	1.49508	20.618	0	18.8878	0.450004	1901	466	1155	617	514	423	1770	1336	666	760	1853.5	525	1089
10260004	3669.04	KS	Kansas	0.0209575	24.8582	1.07268	21.4114	13.9204	4.02056	0.00804033	2.93585	1.94631	17.3842	0	16.3656	0.566784	1845	441	1122	494	378	265	1765	1401	499	909	1853.5	593	756
10260005	1680.03	KS	Kansas	0.0881475	24.9429	1.27753	18.4981	9.21251	2.26002	0.006244	3.19744	2.01893	17.9666	0.0312769	16.6937	0.525637	1614	438	1062	539	680	634	1819	1337	472	887	1309	582	878
10260006	4089.9	KS	Kansas	0.177419	21.959	4.45082	19.9546	8.28243	2.00656	0.0541207	4.21308	1.89561	17.1757	0.110283	14.6267	0.577035	1456	498	640	510	733	704	1308	1115	517	923	1027	653	740
10260007	2231.71	KS	Kansas	0.828939	18.5701	2.17078	17.4744	10.1559	2.32112	0.0746827	3.73297	2.10948	15.7378	0.192389	13.2107	0.569475	945	578	868	571	605	617	1188	1210	452	1002	833	725	751
10260008	5174.08	KS	Kansas	0.850094	46.8917	12.2062	31.6353	13.6086	3.23991	0.205166	4.95972	2.02636	43.8462	0.407564	39.8576	0.442496	931	191	366	366	393	381	741	963	470	172	591	105	1105
10260009	4976.13	KS	Kansas	0.0712124	29.5157	3.07233	20.008	8.98161	2.19612	0.0240243	3.62336	1.46002	23.0841	0.016661	20.8255	0.489989	1660	367	761	509	697	659	1552	1244	679	671	1415	464	981
10260010	3524.75	KS	Kansas	0.425715	29.348	7.73161	25.4882	10.274	2.20715	0.136456	4.40252	1.60413	24.623	0.00622204	21.2624	0.545195	1194	369	464	434	598	653	930	1072	616	603	1523	452	814
10260011	3634.57	KS	Kansas	0.0386997	35.049	4.56898	24.8059	11.6279	2.96499	0.0141223	3.22785	1.6039	26.7556	0	25.0789	0.497264	1777	303	628	445	512	452	1665	1332	618	530	1853.5	336	965
10260012	3480.12	KS	Kansas	0.156423	31.3511	6.88372	26.655	10.532	2.21818	0.0152567	3.73861	1.98358	23.8039	0.0288172	21.8772	0.549224	1483	341	487	421	582	647	1646	1207	483	633	1325	429	800
10260013	2996.56	KS	Kansas	0.0910205	38.8684	3.59573	23.6228	9.23513	2.3723	0.0106287	3.27137	1.53	29.0772	0.0254538	27.2342	0.464495	1606	266	713	460	677	605	1722	1325	648	458	1348	288	1045
10260014	2754.8	KS	Kansas	0.0939077	27.6158	5.029	22.4136	8.89067	1.93974	0.0143033	3.87796	1.73093	21.1683	0.0154159	18.9131	0.542351	1598	398	598	479	705	723	1661	1182	572	733	1420	523	823
10260015	4912.87	KS	Kansas	0.165415	40.8569	11.3319	34.7848	11.0457	2.60956	0.0291453	4.37616	2.20706	30.4108	0.0429245	28.0472	0.553616	1476	245	384	336	551	550	1493	1077	433	426	1261	278	786
10270101	1389.65	KS	Kansas	2.40264	18.4393	9.09647	18.436	8.95561	2.09072	0.522528	5.03012	0.87743	23.92	0.0571974	16.8421	0.52259	447	583	433	542	698	693	395	949	928	629	1201	576	884
10270102	5647.84	KS	Kansas	2.11845	22.6165	11.4802	24.2885	12.6284	2.76958	0.915754	5.13238	1.96834	27.8336	0.705495	21.6354	0.528887	503	481	379	452	462	505	248	916	490	494	433	439	867
10270103	2996.5	KS	Kansas	0.531544	47.6411	20.8813	41.5594	16.1948	3.48009	0.128372	5.30982	3.72657	45.6475	0.114687	43.4043	0.489143	1114	183	259	281	288	336	964	869	167	155	1015	77	986
10270104	4287.71	KS	Kansas	6.72126	29.6356	12.6048	27.4538	10.7326	2.1061	3.3599	5.94853	3.1424	39.4429	2.07403	26.5556	0.508315	185	364	355	409	568	688	77	635	257	226	201	303	936
10270201	2868.81	NE	Nebraska	0.452927	78.9066	58.1641	125.453	19.0131	5.32588	0.0844877	4.58537	4.01463	30.4277	0.130718	29.3196	0.810564	1167	33	36	6	218	166	1144	1033	125	424	967	250	135
10270202	3273.11	NE	Nebraska	0.740247	54.4923	42.0531	77.2396	13.7132	3.29082	0.114703	5.07002	3.56855	35.6532	0.280517	33.2967	0.698771	986	138	121	135	389	370	1023	939	190	297	722	166	363
10270203	3470.71	NE	Nebraska	0.654439	86.7652	52.1476	122.321	17.1469	4.70509	0.103808	4.54211	3.79592	34.3342	0.347916	32.8297	0.788401	1031	14	60	11	261	205	1069	1041	157	335	657	171	176
10270204	1887.18	NE	Nebraska	0.212641	68.5596	47.2938	96.659	13.1136	3.31064	0.0947897	4.8041	3.63765	34.1088	0.0644761	32.6349	0.747591	1401	63	91	70	424	367	1101	996	182	340	1173	176	246
10270205	4419.86	KS	Kansas	0.385752	37.9341	21.5022	40.4218	12.6874	2.86784	0.281644	4.98916	2.10909	34.4906	0.260191	30.9432	0.566409	1225	280	253	290	455	484	579	958	453	329	752	213	758
10270206	5820.64	NE	Nebraska	0.344084	77.0758	43.742	97.3937	18.0331	4.77211	0.0884547	4.39318	3.13091	41.5108	0.0378094	39.816	0.709816	1256	38	112	67	245	198	1131	1075	260	193	1285	106	334
10270207	3469.4	KS	Kansas	0.209162	51.888	25.9468	52.9048	16.5849	3.92082	0.032913	4.83275	2.29234	42.669	0.0601072	39.8865	0.570148	1412	156	217	221	276	275	1450	991	412	178	1187	104	750
10280101	8614.17	MO	Missouri	0.463718	25.4509	23.4543	41.7513	15.9861	3.32728	0.0580077	5.49922	4.12095	25.8337	0.173243	23.9337	0.635629	1159	431	239	277	304	363	1280	793	111	567	881	372	578
10280102	5700.92	MO	Missouri	0.287129	24.6503	25.5764	41.9929	15.9928	3.40437	0.0625853	5.43972	4.0099	26.6117	0.157145	24.8322	0.6284	1306	445	220	275	303	354	1249	819	127	542	915	344	596
10280103	6114.45	MO	Missouri	0.252006	23.3586	21.0274	40.4207	17.516	3.80276	0.0423433	5.4882	4.0631	23.4611	0.0713383	21.7416	0.650244	1352	464	255	291	253	292	1383	799	118	647	1147	433	531
10280201	3502.27	IA	Iowa	0.424597	23.736	21.8474	33.8884	15.9936	3.12115	0.093958	5.52486	3.6406	30.6108	0.155273	28.208	0.545739	1195	457	250	343	301	408	1104	782	181	416	922	274	811
10280202	2640.85	MO	Missouri	0.269255	21.8726	19.7582	38.2653	14.9405	3.06708	0.0803843	5.61801	3.40654	21.2067	0.028226	18.6455	0.672373	1332	504	269	307	336	422	1160	748	220	732	1330	534	456
10280203	1809.6	MO	Missouri	0.661814	22.8962	19.2067	37.0529	13.4209	2.66256	0.135178	5.64032	3.65907	22.2456	0.0782505	19.4674	0.655568	1027	474	277	317	402	537	936	734	174	699	1122	506	507
10290101	5636.77	KS	Kansas	0.639552	31.2529	13.0929	27.7318	13.5985	2.91826	0.137392	5.3194	2.72343	33.3905	0.138399	30.0176	0.48021	1039	342	343	405	395	470	927	863	317	357	952	233	1012
10290102	4082.39	KS	Kansas	0.842117	29.2564	13.7272	31.0799	15.8606	3.08149	0.130527	5.62234	4.03739	31.2779	0.187024	28.7203	0.519729	936	373	335	371	313	416	953	747	123	400	846	264	895
10290103	1504.42	KS	Kansas	0.203808	26.7086	10.7163	25.9784	19.6279	4.42183	0.0645703	5.54633	3.95235	32.4674	0.0148306	30.605	0.459117	1420	409	394	425	195	231	1232	774	134	376	1429	222	1061
10290104	2955.66	KS	Kansas	0.69567	31.5846	11.8283	29.8619	21.0902	4.81083	0.0896333	5.64843	3.95435	36.2641	1.05369	33.7847	0.469183	1004	334	371	378	165	195	1117	731	133	282	336	155	1036
10290105	3117.22	MO	Missouri	0.401774	18.8054	7.94365	22.5268	19.0987	4.107	0.0482667	5.55582	2.79267	25.2198	0.0819129	22.0066	0.505841	1216	572	459	476	214	260	1338	768	299	581	1104	422	942
10290106	5104.03	MO	Missouri	1.05101	18.3965	5.11123	17.8645	26.9887	5.35616	0.62327	5.72185	3.06994	34.6719	0.251952	30.3457	0.370554	836	585	592	559	86	164	345	716	268	322	760	226	1294
10290107	2190.65	MO	Missouri	1.1106	14.4595	1.71797	11.9562	28.4342	5.77151	0.491807	5.69645	2.45939	34.1829	0.236604	29.3434	0.289499	804	669	955	744	69	135	414	724	369	338	777	247	1512
10290108	5302.23	MO	Missouri	1.40385	25.4681	13.488	33.9084	17.7841	3.47005	0.339127	5.56902	3.89685	26.6737	0.285347	23.2586	0.593146	691	430	338	342	250	338	523	764	141	537	715	391	687
10290109	3591.47	MO	Missouri	1.26089	9.29674	1.4496	6.47406	15.9157	3.51957	0.155162	5.66709	1.25312	23.7515	0.186516	17.9215	0.265379	742	876	1025	1025	309	332	877	727	770	635	848	556	1578
10290110	2666.05	MO	Missouri	0.808979	10.8046	0.909367	7.35481	20.6996	4.23434	0.170781	5.76785	1.71826	27.572	0.121463	22.5426	0.246001	959	816	1181	966	169	251	827	694	574	500	994	412	1630
10290111	2791.4	MO	Missouri	0.675047	14.4227	2.43074	11.7612	25.3871	5.486	0.23528	5.71083	1.98542	31.6145	0.173051	26.9787	0.303594	1021	673	836	754	103	156	677	720	480	392	882	294	1473
10290201	4630.09	MO	Missouri	0.757439	12.0541	1.25165	8.26306	21.7247	4.42956	0.143587	5.58678	2.06353	28.8256	0.118781	24.4013	0.252969	979	760	1070	907	155	229	908	756	466	465	1000	358	1606
10290202	1955.88	MO	Missouri	1.02106	8.9624	0.437196	4.11967	14.3432	2.68669	0.116877	5.85246	1.49594	23.9268	0.370221	18.4323	0.182674	845	895	1424	1228	359	529	1013	668	664	628	634	539	1778
10290203	2675.8	MO	Missouri	0.521231	12.5709	1.9173	8.35136	16.9758	3.38502	0.150381	6.10505	1.52388	26.5043	0.0527287	21.2516	0.282113	1124	737	915	902	266	356	890	577	654	544	1216	454	1534
10300101	6990.76	MO	Missouri	10.158	29.0031	23.836	46.8421	11.164	2.41631	4.75998	6.60895	3.95722	36.2716	7.37934	18.7019	0.714666	133	377	235	246	544	595	46	434	132	281	71	530	324
10300102	8808.13	MO	Missouri	2.14882	24.3678	12.6702	30.4088	19.6557	4.2807	0.433046	5.92796	3.04968	30.5141	0.903646	25.054	0.548274	495	447	351	375	194	246	452	641	270	420	375	337	803
10300103	2879.38	MO	Missouri	1.01189	34.2082	16.0623	38.9664	24.7236	5.90751	0.168686	5.44124	3.56079	36.7419	0.399102	33.6809	0.536378	851	311	309	304	115	132	838	817	194	275	602	160	846
10300104	3999.91	MO	Missouri	1.216	44.7341	29.3414	62.2107	17.3052	3.73301	0.187609	5.52283	4.10387	32.3634	0.406958	29.5408	0.678035	760	207	188	176	257	304	782	783	113	377	592	244	431
10300200	4119.54	MO	Missouri	6.66124	22.289	11.6937	24.9865	8.94671	1.89846	5.17274	6.95342	2.31047	34.8318	4.24412	18.3549	0.576504	186	491	373	443	699	740	40	344	406	319	107	542	742
11010001	6616.53	AR	Arkansas	1.18549	6.95065	0.408516	6.32773	33.9699	9.14052	0.694009	5.82801	1.61839	33.5684	0.474762	27.4792	0.187172	773	1024	1445	1039	48	43	310	674	609	353	547	286	1765
11010002	3772.67	MO	Missouri	4.93964	11.2026	2.05302	10.2647	25.3283	5.7381	0.65873	5.82282	2.69226	34.0022	2.14489	25.2733	0.288837	255	800	885	813	104	136	325	676	322	343	199	333	1515
11010003	6750.91	MO	Missouri	1.06272	6.10475	0.406424	3.69906	15.5161	3.41405	0.283583	5.3395	1.42336	21.6	0.290083	16.3376	0.184615	828	1073	1448	1273	320	351	571	855	694	720	711	594	1775
11010004	3822.32	AR	Arkansas	1.00443	6.74211	2.05849	7.30616	11.7442	2.8272	0.192533	5.76907	1.19659	17.3775	0.451568	11.608	0.386279	857	1033	883	971	506	494	772	693	795	912	563	799	1243
11010005	3470.71	AR	Arkansas	0.234519	3.22703	0.116994	2.08636	7.15071	1.46465	0.0629157	5.87536	0.840348	13.1165	0.0153335	7.78407	0.211375	1372	1368	1749	1458	830	888	1245	656	949	1146	1423	1036	1714
11010006	4743.43	MO	Missouri	0.456322	8.71701	0.495008	3.67631	15.326	3.09681	0.15248	5.31489	1.41526	23.6886	0.00878781	19.1802	0.160843	1164	906	1389	1276	327	414	887	867	701	638	1487	513	1817
11010007	4984.63	MO	Missouri	0.677267	21.1103	12.6536	25.3719	2.87174	0.562415	0.110347	6.54756	1.61161	18.0364	0.275559	12.3129	0.673267	1019	525	353	438	1402	1423	1037	456	612	881	734	756	451
11010008	6782.58	MO	Missouri	0.312138	9.14421	3.4145	8.73868	6.65513	1.24889	0.0582863	6.09638	1.09977	15.6931	0.0433245	10.326	0.458369	1279	885	736	879	871	975	1277	582	838	1006	1258	875	1065
11010009	2120.43	AR	Arkansas	0.604476	28.5382	16.811	41.131	9.11616	2.09519	0.173643	5.89628	2.79228	17.9136	0.102818	14.0315	0.745634	1063	382	300	285	689	691	817	651	300	888	1053	678	251
11010010	3146.93	AR	Arkansas	0.832004	12.8061	1.59812	6.23158	14.8233	3.19671	0.122194	5.68792	1.6604	26.4414	0.176048	21.4597	0.225038	942	730	988	1045	341	393	983	725	596	545	875	444	1687
11010011	3114.77	MO	Missouri	0.355585	12.5688	1.70052	6.10789	12.9993	2.58119	0.0839243	5.86292	1.63728	24.8819	0.0298481	20.2168	0.232022	1246	738	962	1058	438	556	1149	665	604	592	1315	476	1666
11010012	1970.04	AR	Arkansas	0.488361	9.53681	3.76161	12.245	11.5082	2.90026	0.133403	5.78457	1.76561	16.0678	0.0464661	11.427	0.517276	1144	867	696	728	520	472	939	688	561	989	1243	809	904
11010013	1917.01	AR	Arkansas	0.95855	45.6464	31.3966	70.5417	5.76397	1.25578	0.276517	5.73922	3.74454	17.9838	0.298376	14.754	0.827025	873	205	176	151	964	972	589	708	165	885	701	648	118
11010014	4666.06	AR	Arkansas	1.07362	7.26911	1.59885	6.62477	10.3798	2.37874	0.230723	6.32431	1.26005	17.8729	0.31478	11.5043	0.365422	823	1003	986	1017	595	601	684	507	766	890	681	805	1304
11020001	7938.11	CO	Colorado	0.222111	0.589992	0.505762	1.1893	1.58221	0.306199	0.0167253	2.07592	0.0360418	3.49722	0.058955	1.2185	0.493937	1386	1842	1381	1651	1712	1721	1634	1774	1695	1932	1191	1835	972
11020002	5970.23	CO	Colorado	1.75737	0.728631	0.790955	1.47214	2.58493	0.531689	0.0582763	2.36256	0.0338517	6.27888	0.660813	2.13453	0.408172	584	1811	1228	1586	1451	1450	1278	1664	1705	1579	457	1666	1179
11020003	2404.54	CO	Colorado	14.2816	0.829037	0.269185	0.568702	3.04278	0.534347	0.384115	3.0999	0.0175727	20.8036	3.45667	3.05553	0.156917	92	1783	1560	1808	1374	1446	485	1366	1788	750	130	1542	1823
11020004	1874.22	CO	Colorado	0.712653	0.931034	0.60245	1.31107	3.15015	0.565018	0.384115	2.36656	0.0292298	6.27087	0	2.83677	0.316085	997	1755	1328	1621	1354	1420	484	1662	1720	1583	1853.5	1564	1445
11020005	5733.34	CO	Colorado	0.27293	1.85082	4.39543	6.34056	7.9111	1.93877	0.048461	1.99253	0.117268	8.19195	0.104557	5.9953	0.513994	1327	1568	645	1038	763	724	1334	1811	1486	1445	1044	1193	919
11020006	4817.55	CO	Colorado	0.0864757	0.20976	0.645372	1.14795	1.58714	0.343147	0.0152417	2.06718	0.0205708	3.12007	0.0295508	0.971742	0.541566	1618	1974	1307	1661	1710	1668	1648	1777	1768	1968	1320	1883	824
11020007	2788.23	CO	Colorado	0.0205025	0.733305	0.729385	1.21984	3.01208	0.615695	0.0107473	2.00289	0.0155798	4.67337	0	2.65481	0.314826	1850	1806	1262	1645	1382	1377	1717	1806	1809	1759	1853.5	1589	1449
11020008	3689.94	CO	Colorado	0.046851	2.15973	1.534	3.57955	7.12191	1.68339	0.075934	2.11329	0.0833422	7.78879	0	5.63605	0.388423	1746	1513	1009	1295	832	803	1182	1760	1555	1464	1853.5	1237	1236
11020009	9990.08	CO	Colorado	0.115925	3.92281	4.6268	10.1497	5.70251	1.41442	0.001989	2.32628	0.497204	5.13219	0.0469514	3.18519	0.761139	1547	1298	625	820	974	909	1989	1682	1124	1690	1241	1526	216
11020010	8933.43	CO	Colorado	0.0924379	0.423795	0.693502	1.10602	2.68254	0.529188	0.002092	2.19197	0.0275555	4.45114	0.0350221	2.19219	0.335339	1602	1895	1281	1673	1432	1452	1984	1727	1726	1794	1295	1656	1391
11020011	4794.1	CO	Colorado	0.0817809	4.75959	0.69545	6.48206	3.44315	0.744365	0.001012	2.50425	0.472991	4.25882	0.0237986	2.14477	0.751384	1635	1207	1278	1024	1309	1270	2044	1585	1141	1817	1362	1664	236
11020012	3534.21	CO	Colorado	0.00864746	3.87739	0.650559	5.14106	3.54507	0.71325	0.00236167	2.3567	0.329717	4.58642	0	2.54842	0.668583	1923	1306	1304	1133	1282	1286	1965	1670	1231	1770	1853.5	1599	465
11020013	2087.96	CO	Colorado	0.000384069	4.19206	3.43889	7.72019	6.44226	1.60281	0.00286433	2.47467	0.228203	7.22813	0	4.97841	0.607956	2068	1260	733	931	892	835	1931	1610	1322	1501	1853.5	1302	653
11030001	5956.39	KS	Kansas	0.434038	32.6076	10.0848	31.9317	23.836	6.61279	0.0368783	3.12342	2.12592	31.5783	0.113246	30.1099	0.514682	1184	325	407	364	120	99	1422	1352	451	393	1019	232	916
11030002	3775.53	KS	Kansas	0.117426	27.5457	1.06742	23.1485	18.5323	5.47236	0.00693367	2.97457	2.27909	21.6235	0.00453285	20.8036	0.526675	1544	399	1125	467	229	157	1798	1393	419	718	1534	465	874
11030003	2639.17	KS	Kansas	0.480771	52.8134	14.3855	49.6777	45.99	13.5442	0.0885107	3.66174	2.84468	54.198	0.0186372	52.8117	0.484711	1148	148	323	232	22	18	1130	1233	290	89	1401	33	998
11030004	4853.5	KS	Kansas	0.310109	48.067	11.5524	37.3404	19.8729	5.54513	0.084199	4.18962	2.84196	41.1908	0.029731	39.4488	0.486271	1283	178	377	312	185	151	1148	1119	291	198	1316	109	993
11030005	4630.69	KS	Kansas	0.0292638	35.4579	11.096	34.4109	21.4174	6.23384	0.039486	3.67163	2.42654	31.0668	0	29.753	0.536297	1816	298	388	340	159	116	1398	1229	372	406	1853.5	242	847
11030006	2352.95	KS	Kansas	0.167511	31.6809	5.51948	28.0234	20.6413	5.92933	0.00766367	3.78879	2.2401	27.853	0.00220453	26.1291	0.51749	1472	333	556	399	171	130	1777	1198	427	492	1566	315	903
11030007	2403.4	KS	Kansas	0.0872218	21.837	1.0444	17.4956	15.9929	4.6129	0.00951333	3.56786	2.34791	20.4304	0.0121843	19.1137	0.4779	1617	506	1134	570	302	213	1736	1256	394	766	1451	517	1018
11030008	2095.49	KS	Kansas	0.59139	25.6725	7.46388	27.4131	8.81305	2.12584	0.0303223	3.9205	2.30799	16.9527	0.145026	14.7185	0.650655	1076	428	468	410	710	681	1470	1173	407	937	943	649	527
11030009	3226.67	KS	Kansas	0.103276	57.0892	12.3586	40.6972	13.4089	3.62704	0.0290637	4.52392	2.49837	43.1887	0.0176404	41.0308	0.497959	1574	125	362	288	406	320	1494	1045	362	174	1407	94	962
11030010	1654.53	KS	Kansas	0.845782	47.984	13.4784	41.142	12.7793	3.05419	1.31258	5.15853	3.6484	37.3623	0.0214918	33.6939	0.549763	932	179	339	284	447	429	192	909	177	265	1383	159	797
11030011	2479.92	KS	Kansas	1.17445	46.5515	14.3285	42.7103	15.9494	4.19153	0.115877	4.74911	3.2375	35.9671	0.578896	33.1651	0.5629	776	197	327	271	306	257	1018	1002	241	290	489	168	766
11030012	3684.47	KS	Kansas	1.95106	62.1725	14.2795	45.468	12.186	2.96905	0.254618	5.48937	3.50699	47.896	0.398299	43.708	0.509869	542	92	329	253	484	451	633	797	205	133	605	74	933
11030013	2350.49	KS	Kansas	10.5371	44.6997	9.47183	33.8121	8.00322	1.71007	1.8555	6.09282	3.19574	45.138	4.01131	29.8483	0.531133	129	208	426	346	754	797	144	585	247	161	114	237	861
11030014	2754.91	KS	Kansas	0.211659	55.781	10.404	34.9076	13.1334	3.30301	0.178647	4.8132	2.4246	46.3113	0.0428868	43.5324	0.445023	1406	131	398	335	422	368	801	995	373	146	1262	75	1099
11030015	2099.43	KS	Kansas	0.437386	52.8011	8.72424	40.3417	9.91907	2.5903	0.107994	4.99284	2.58341	34.0506	0.0931728	31.0958	0.564713	1181	149	440	292	627	555	1049	956	345	341	1075	210	760
11030016	1058.93	KS	Kansas	0.754289	48.8689	11.7779	40.7267	7.61186	1.64363	3.57437	5.63309	3.93945	35.85	0.122194	29.8277	0.577239	981	170	372	287	790	817	72	740	135	291	993	238	738
11030017	2513.03	KS	Kansas	0.971997	28.5508	8.05518	25.132	14.6175	3.77104	0.215907	5.50006	1.56382	29.0085	0.256785	23.8843	0.512727	868	381	456	441	350	294	723	792	637	460	754	374	920
11030018	2658.33	KS	Kansas	1.70661	22.3822	5.17771	16.212	13.0367	3.13159	0.209426	5.71599	1.13978	28.885	0.405694	22.3928	0.419948	596	487	583	601	432	406	734	719	822	462	595	414	1151
11040001	4345.43	NM	New Mexico	0.00350013	2.32395	0.127879	0.693635	4.38677	1.00219	0.000890667	2.35764	0.0110885	7.5048	0	5.15385	0.118621	1990	1483	1729	1770	1147	1098	2059	1669	1839	1484	1853.5	1287	1901
11040002	4272.92	OK	Oklahoma	0.042805	21.518	1.9435	14.1671	9.02029	2.57447	0.0106407	2.82395	0.569924	18.6176	0	16.3101	0.464841	1759	514	907	644	694	558	1720	1439	1078	846	1853.5	596	1044
11040003	2566.44	KS	Kansas	0.107403	22.6475	4.70077	26.7304	15.5477	4.57188	0.0131957	3.09997	2.27109	14.8142	0	13.8648	0.658463	1567	479	618	415	319	220	1678	1365	422	1042	1853.5	686	498
11040004	1972.65	CO	Colorado	0.0296509	22.6322	2.63482	18.2051	6.26944	1.61354	0.004514	2.75252	1.46052	14.5045	0	13.1784	0.580086	1813	480	814	548	913	828	1868	1472	678	1063	1853.5	726	730
11040005	4932.48	CO	Colorado	0.0911735	21.0786	5.43953	24.7758	13.7775	3.7208	0.007396	2.81765	1.90027	14.7152	0.00668226	13.6993	0.643945	1605	526	562	446	383	306	1782	1443	514	1046	1515	694	553
11040006	4486.88	KS	Kansas	0.409684	45.6912	6.79359	35.6475	21.6971	6.30206	0.0630747	3.58468	1.81423	36.2897	0.171855	34.0465	0.511486	1208	204	489	329	156	111	1243	1251	539	280	884	150	925
11040007	3742.63	KS	Kansas	0.129677	49.2925	8.7518	46.7643	37.4761	11.0598	0.0299097	3.71415	2.78893	41.57	0.00989056	40.4852	0.535983	1522	168	438	247	36	25	1481	1214	301	192	1478	96	848
11040008	4816.58	KS	Kansas	0.0491027	15.1386	2.16528	12.2312	10.4759	2.78461	0.00594533	3.80011	1.06398	16.6192	0.00510597	13.828	0.469361	1742	655	869	730	586	500	1825	1195	848	958	1531	688	1034
11050001	6272.34	OK	Oklahoma	0.0510433	11.8141	1.44328	9.0472	13.1965	3.23227	0.0124743	4.74259	1.15209	18.9805	0.000808437	15.3265	0.371187	1733	775	1027	866	419	383	1691	1003	813	824	1586	630	1291
11050002	8382.15	OK	Oklahoma	2.21806	26.2732	2.55976	19.1246	18.4018	4.30802	0.349739	6.22456	3.12751	32.5946	0.679634	26.9297	0.415261	477	416	824	523	232	243	512	534	261	374	448	295	1165
11050003	3586.18	OK	Oklahoma	1.62583	9.18848	0.845839	6.72486	14.6919	2.88476	0.291389	6.40634	0.692091	23.4402	0.536052	15.8087	0.298438	614	883	1211	1011	348	478	563	489	1010	648	510	620	1488
11060001	2468.02	KS	Kansas	0.610746	20.2885	2.83632	10.1736	10.5396	2.21039	0.135432	5.81308	0.948425	27.8397	0.336099	22.2288	0.313977	1057	536	788	818	581	652	933	680	904	493	668	419	1453
11060002	2794.92	KS	Kansas	0.136153	13.6948	1.96663	9.80766	9.68671	2.29797	0.00899967	4.42499	0.824288	17.8127	0	14.0668	0.4108	1507	698	902	832	644	623	1746	1066	952	891	1853.5	675	1175
11060003	3313.17	KS	Kansas	0.0902529	29.3124	4.1101	19.6791	10.0514	2.4661	0.0149763	4.58724	1.59642	26.0212	0.013935	22.9252	0.461905	1608	371	666	515	615	579	1654	1032	622	561	1436	400	1054
11060004	6048.24	OK	Oklahoma	0.284671	29.3444	4.13602	24.6379	10.9321	2.69261	0.044857	5.50312	3.11844	22.9147	0.0533636	20.2005	0.549482	1309	370	662	448	558	527	1366	791	263	677	1214	477	799
11060005	5238.46	KS	Kansas	0.227968	39.4057	5.59905	30.9633	9.54521	2.29796	0.057743	5.521	3.54978	27.0955	0.07537	24.8386	0.554879	1381	260	552	372	656	624	1282	785	195	519	1134	343	782
11060006	5531.55	OK	Oklahoma	0.33026	14.5709	1.41955	10.8304	14.493	3.22991	0.062187	6.03533	1.63776	22.8509	0.0669869	18.0609	0.374867	1269	668	1032	791	356	385	1253	611	603	679	1163	549	1275
11070101	3102.09	KS	Kansas	0.160576	19.8135	6.5749	15.7469	12.3711	2.68956	0.0354277	5.16385	1.8134	25.6829	0.021545	22.1364	0.415669	1481	545	506	611	473	528	1431	907	540	571	1381	421	1164
11070102	2226.79	KS	Kansas	0.237158	15.5843	4.87686	11.6153	12.6261	2.71567	0.0252513	5.10708	1.4156	24.1258	0.094308	20.1719	0.365408	1368	643	612	760	463	521	1535	928	700	623	1072	479	1305
11070103	3930.32	OK	Oklahoma	0.703691	19.4707	4.99622	15.8398	19.8615	4.17919	0.14942	5.84959	3.30706	31.0121	0.300166	27.6165	0.3645	1000	557	604	606	187	259	894	669	230	409	700	283	1310
11070104	1815.81	KS	Kansas	0.173876	15.3155	4.1297	10.7456	12.6537	2.50918	0.0846817	5.42232	1.95376	24.525	0.0268087	20.7979	0.340659	1464	648	664	793	458	570	1143	824	497	605	1337	466	1379
11070105	1849.59	OK	Oklahoma	3.46603	8.10899	3.24513	12.0194	18.2911	3.42002	0.403926	6.05014	2.58714	24.1258	0.490572	16.7929	0.417163	340	939	742	742	236	349	473	605	342	622	540	577	1159
11070106	5424.37	OK	Oklahoma	0.853089	7.24501	2.0181	7.36115	12.761	2.76452	0.127888	5.59305	1.48937	18.4725	0.290524	13.3878	0.354772	930	1007	892	965	449	506	965	753	668	851	710	717	1343
11070107	2945.94	OK	Oklahoma	5.31935	3.23993	0.529112	3.05171	12.6292	2.65732	1.51872	6.18691	0.65253	23.7142	3.39866	11.3417	0.212021	237	1364	1364	1349	461	538	169	542	1032	637	134	817	1712
11070201	2927.99	KS	Kansas	0.430823	19.1748	10.2981	22.0866	13.9424	3.43144	0.117503	5.03081	1.56759	23.4764	0.0704423	19.4648	0.531549	1187	564	402	484	376	346	1009	948	633	646	1150	507	858
11070202	2433.2	KS	Kansas	0.278127	40.1129	11.2409	29.5033	16.5229	3.97566	0.0463623	5.28621	2.13927	40.0084	0.0798172	36.537	0.446747	1320	253	387	381	278	269	1353	874	448	215	1115	131	1097
11070203	2493.69	KS	Kansas	0.525146	13.5284	6.57061	13.6993	12.1328	3.1702	0.035527	4.96527	0.836734	20.8882	0.340282	16.199	0.458196	1121	704	507	661	488	396	1430	962	950	748	663	602	1068
11070204	3526.33	KS	Kansas	0.556397	28.8262	12.38	28.0676	13.2967	2.98293	0.0762273	5.39633	3.52658	29.4813	0.231349	26.9789	0.509889	1093	379	361	397	415	446	1178	837	199	449	783	293	932
11070205	3691.26	KS	Kansas	0.520112	48.4236	14.1597	32.4915	19.0336	3.93217	0.198711	5.77599	4.54662	51.688	0.179417	49.7399	0.395123	1125	175	331	358	216	274	757	691	71	103	864	44	1212
11070206	2355.27	OK	Oklahoma	1.61035	19.246	3.85801	16.3593	29.1983	6.76567	0.472274	5.69996	3.35591	36.9599	0.374356	32.5332	0.334597	619	562	686	594	65	91	426	723	224	272	627	181	1395
11070207	6707.88	MO	Missouri	2.35473	33.4743	10.7473	29.4565	28.0197	6.2534	0.389486	6.05684	4.2111	45.3324	1.2349	40.7425	0.419615	454	317	392	382	73	114	479	599	102	158	297	95	1153
11070208	2656.13	MO	Missouri	2.09021	10.9755	0.715626	9.14491	33.8689	8.80799	1.09542	5.77986	2.35495	36.5725	0.382155	29.962	0.233844	508	807	1267	861	49	46	218	689	390	277	617	234	1657
11070209	5764.75	OK	Oklahoma	1.02035	11.3741	1.16468	10.3258	27.0436	6.01287	0.282393	5.92559	2.9564	30.4721	0.220913	26.2002	0.282697	846	792	1092	808	85	129	576	643	278	422	796	311	1532
11080001	4468.31	NM	New Mexico	0.115736	0.141226	0.456738	0.668566	1.8324	0.320179	0.00180133	2.27323	0.0153839	3.83238	0.0103553	1.457	0.314535	1548	2007	1410	1778	1646	1705	2000	1696	1810	1876	1471	1789	1451
11080002	2718.19	NM	New Mexico	0.100506	0.141226	0.647017	0.999474	1.83495	0.320624	0.001881	2.67721	0.0358888	4.0827	0.0273028	1.33898	0.427407	1577	2008	1305	1698	1645	1704	1995	1498	1697	1842	1335	1812	1133
11080003	5320.31	NM	New Mexico	0.0061579	0.0895157	0.0952011	0.237388	2.10752	0.393302	0.001961	2.29977	0.00158203	3.96944	0	1.66313	0.124907	1953	2042	1790	1915	1558	1587	1991	1688	1971	1861	1853.5	1747	1890
11080004	3773.99	NM	New Mexico	0.0811627	0.0879533	0.570679	1.0992	2.21568	0.419743	0.002395	2.65743	0.0266588	4.09636	0	1.38202	0.443008	1637	2043	1338	1675	1536	1556	1955	1514	1730	1841	1853.5	1805	1104
11080005	2634.5	NM	New Mexico	0.00544718	0.029312	0.0268689	0.062878	1.83938	0.325754	0.00330267	2.40548	0	3.92116	0	1.50693	0.0400545	1958	2090	1940	2018	1643	1695	1901	1634	2102.5	1866	1853.5	1779	2019
11080006	5797.85	NM	New Mexico	0.0823497	0.422053	0.25587	0.457725	2.13499	0.403392	0.00218933	2.54187	0.0214177	4.5782	0.0597641	1.97321	0.188292	1632	1896	1576	1848	1549	1573	1976	1570	1765	1773	1189	1692	1762
11080007	5506.53	NM	New Mexico	0.00565376	1.22589	0.0900645	0.209357	2.5864	0.532212	0.0003885	2.27388	0.00210606	5.44071	0	3.16289	0.0620823	1956	1685	1802	1927	1449	1449	2087	1695	1955	1659	1853.5	1529	1990
11080008	2087.39	NM	New Mexico	0.0167939	1.03848	0.77131	1.71298	2.60829	0.523691	0.00156	2.64202	0.110045	4.84178	0	2.29145	0.427771	1868	1723	1236	1537	1441	1455	2011	1522	1503	1728	1853.5	1635	1132
11090101	4793.42	TX	Texas	0.00683064	4.01001	0.17618	1.96062	10.6468	2.88074	0.00114433	2.91785	0.0702156	12.9174	0	10.0618	0.16308	1943	1282	1647	1480	574	480	2037	1408	1584	1158	1853.5	886	1814
11090102	3886.19	NM	New Mexico	0.00257093	11.8532	0.431121	6.50082	17.2218	4.60661	0.00174267	2.6332	0.169879	21.0362	0	18.5685	0.259313	2000	773	1431	1023	259	214	2002	1534	1399	741	1853.5	535	1591
11090103	2834.72	TX	Texas	0.278224	24.8129	1.17641	22.1398	19.6874	5.46352	0.00219233	2.63586	0.590207	20.9897	0.0555999	18.6636	0.542597	1319	442	1088	483	192	159	1975	1530	1067	743	1209	533	822
11090104	2366.75	NM	New Mexico	0.00717413	12.6902	0.832488	15.1974	11.1064	3.01442	0.00182067	2.46941	0.579256	8.89566	0	6.99651	0.684756	1937	733	1213	619	546	440	1999	1611	1075	1397	1853.5	1099	409
11090105	5238.1	TX	Texas	0.843368	10.3559	0.305294	7.52382	13.937	3.83479	0.182241	3.50951	0.267017	17.7747	0.451052	13.5066	0.357759	933	834	1527	945	377	286	791	1267	1285	893	566	709	1336
11090106	7133.39	TX	Texas	0.372717	7.74913	0.255861	4.83167	7.40721	1.86642	0.0181443	4.16147	0.210035	13.2665	0.117498	8.92415	0.351245	1239	968	1577	1156	807	750	1618	1125	1350	1137	1005	958	1358
11090201	5290.03	OK	Oklahoma	0.209293	12.5605	1.57903	9.71572	13.0249	2.85656	0.0174683	4.91717	1.18278	19.7361	0.0690867	15.775	0.381148	1411	739	995	836	433	487	1626	972	800	787	1153	622	1260
11090202	4747.25	OK	Oklahoma	2.79035	12.133	3.20246	11.6423	19.2487	4.0017	0.463908	7.00664	1.79697	29.2011	1.25709	20.7371	0.359558	402	753	746	759	209	266	435	332	548	457	292	468	1326
11090203	2530.83	OK	Oklahoma	2.69358	5.79292	0.629804	4.15396	13.3163	2.53565	1.22119	6.94335	0.587314	23.9076	0.0543478	13.6367	0.233491	411	1096	1317	1226	414	565	204	346	1070	630	1212	698	1660
11090204	5131.06	OK	Oklahoma	0.646049	5.39225	0.295541	5.33612	15.1244	2.95267	0.0698357	6.56139	1.51365	19.8007	0.123997	14.0371	0.275438	1035	1147	1538	1109	334	458	1212	449	660	785	988	677	1553
11100101	7075.79	OK	Oklahoma	0.0931671	13.7647	0.753107	11.2179	17.7116	5.14999	0.00591333	2.79581	0.559626	18.7565	0	16.4212	0.405871	1601	696	1248	778	251	179	1826	1452	1081	837	1853.5	591	1185
11100102	3511.23	OK	Oklahoma	0.223573	14.8794	1.67434	18.7231	26.8313	7.79915	0.0105703	3.53272	1.52504	20.6297	0.193186	18.3878	0.504517	1383	661	970	531	87	67	1724	1262	652	759	830	541	946
11100103	5081.82	TX	Texas	0.0326784	39.6917	0.63288	21.9332	26.7537	7.91458	0.004373	3.18435	0.987721	40.452	0	38.2183	0.364632	1801	254	1314	486	89	64	1876	1340	884	208	1853.5	120	1309
11100104	5017.04	TX	Texas	0.316946	29.5082	1.26778	36.3854	32.7023	9.54656	0.0155957	3.72518	1.97548	21.604	0.0176875	19.5218	0.650818	1274	368	1063	323	54	40	1640	1212	487	719	1406	503	525
11100201	4612.23	OK	Oklahoma	0.195136	9.44764	0.734141	9.33051	11.5372	2.93113	0.00697733	4.05643	1.02129	13.7159	0	10.4787	0.47102	1434	871	1258	850	518	465	1797	1149	870	1107	1853.5	868	1032
11100202	2156.48	TX	Texas	0.0117087	19.344	0.700903	14.1018	16.0763	4.57773	0.010761	4.11632	1.34245	21.5804	0	18.784	0.428812	1902	559	1276	648	297	219	1716	1136	726	721	1853.5	527	1131
11100203	2823.13	OK	Oklahoma	0.0810395	7.25109	0.71331	5.62227	9.25023	2.14648	0.003704	4.31115	0.584339	13.8418	0.00643624	10.0302	0.359194	1638	1006	1270	1085	676	672	1894	1096	1072	1101	1518	888	1327
11100301	4813.33	OK	Oklahoma	1.83629	15.6053	2.0081	12.2319	15.4163	3.43043	0.104913	5.57015	1.98432	24.8787	0.219665	19.3517	0.387287	564	641	894	729	323	347	1063	762	482	593	799	510	1240
11100302	4842.88	OK	Oklahoma	5.21305	5.48996	1.09786	7.42405	14.8045	2.93306	0.905289	6.78323	1.47357	23.9368	3.64193	12.5088	0.372453	245	1138	1116	955	343	464	251	390	673	626	124	745	1285
11100303	6569.7	OK	Oklahoma	2.28702	6.66681	0.658432	6.3771	13.3578	2.43639	0.457447	6.63471	1.07578	21.2487	0.417056	12.9453	0.330037	465	1039	1298	1035	410	592	437	427	847	729	582	735	1407
11110101	3424.84	OK	Oklahoma	7.79064	6.5898	1.64689	8.57046	12.3283	2.21156	2.17963	6.88244	1.97892	26.6357	3.88946	11.7619	0.421518	165	1044	979	888	474	651	113	360	484	539	119	791	1150
11110102	2063.44	OK	Oklahoma	1.86317	10.1473	1.93484	10.8979	17.5113	3.16988	0.26507	5.93898	2.4792	23.5929	0.700926	18.0049	0.377052	558	839	909	788	254	397	607	639	365	642	434	553	1268
11110103	4283.46	OK	Oklahoma	4.0852	9.60052	0.393481	9.88211	32.3759	8.40287	1.03517	5.95524	2.40819	35.1605	1.46149	26.4931	0.271672	302	863	1456	829	55	52	225	631	379	313	260	304	1564
11110104	4564.9	OK	Oklahoma	1.71437	6.17767	1.21784	7.6854	18.4433	4.31275	0.316745	6.24602	2.13363	22.1178	1.16195	15.9743	0.324831	592	1068	1073	936	231	242	538	525	449	704	308	612	1424
11110105	4934.41	OK	Oklahoma	1.10321	3.59378	0.71422	5.6781	13.7602	3.45313	0.46908	6.26593	1.52699	16.7752	0.15048	10.464	0.351757	809	1329	1269	1082	385	340	430	521	651	949	929	869	1355
11110201	3330.8	AR	Arkansas	1.45043	4.59978	0.950676	6.74992	18.0073	4.72645	0.610833	6.28297	1.56633	20.4256	0.434443	13.6477	0.330916	671	1226	1168	1010	247	202	348	519	634	768	574	696	1405
11110202	4830.61	AR	Arkansas	1.00296	4.44078	0.829931	7.25823	16.1969	4.58122	0.262193	5.89017	1.37293	16.7834	0.103189	11.001	0.397509	858	1237	1215	976	287	218	615	652	714	945	1051	828	1202
11110203	2951.47	AR	Arkansas	2.46293	6.97918	3.00611	13.6855	15.8475	4.21593	0.532989	5.72194	1.9043	16.6493	0.897138	9.8357	0.581837	438	1023	770	662	314	253	388	715	512	957	378	897	724
11110204	2846.61	AR	Arkansas	0.51642	3.61537	1.09554	7.69064	16.0825	4.52961	0.132991	5.57658	1.15582	14.7991	0.0735417	9.72896	0.441493	1131	1326	1118	935	295	223	942	760	811	1043	1142	906	1110
11110205	1961.31	AR	Arkansas	1.06717	8.12564	2.61652	13.1053	14.526	3.25117	0.589015	5.82083	2.57866	16.3886	0.0423668	11.4903	0.532832	826	938	817	695	355	379	362	677	346	970	1265	806	856
11110206	2887.1	AR	Arkansas	0.198078	2.5824	0.528456	3.52156	9.85418	2.85343	0.0882193	6.01607	0.569569	12.8924	0.0104518	7.15961	0.329698	1428	1453	1365	1300	630	488	1133	615	1079	1161	1468	1085	1410
11110207	2918.52	AR	Arkansas	7.19855	13.9958	10.5564	24.0184	2.34088	0.512947	3.00522	6.56029	1.6341	19.1257	5.23519	3.99578	0.857366	175	687	396	456	1503	1460	89	450	605	812	91	1432	92
11120101	4964.29	TX	Texas	0.42585	19.6556	1.68688	17.5122	53.7146	14.8677	0.043372	3.06272	1.27178	46.2091	0	43.9489	0.284932	1193	553	966	569	14	15	1372	1370	757	147	1853.5	73	1527
11120102	2588.53	TX	Texas	0.180269	13.0786	0.663188	15.5846	51.9308	14.685	0.0626743	3.28405	1.45707	38.93	0	36.8601	0.297162	1450	717	1297	616	15	16	1246	1322	680	235	1853.5	127	1491
11120103	5576.7	TX	Texas	1.39098	6.64604	0.274886	6.39094	14.6571	3.96737	0.0961303	3.67947	0.602509	16.3863	0.00318249	11.8223	0.350896	696	1040	1556	1034	349	270	1092	1224	1055	972	1550	787	1360
11120104	3304.45	TX	Texas	0.150583	32.6718	0.496695	20.1862	49.4969	14.1847	0.009853	3.40348	1.43714	51.8584	0	49.7316	0.288713	1497	324	1388	506	19	17	1732	1285	687	99	1853.5	45	1516
11120105	3729.4	TX	Texas	0.0617642	7.67078	1.34616	7.75023	5.25391	1.01981	0.00836033	3.6931	0.761907	9.26403	0.000883791	6.26271	0.553077	1692	973	1048	930	1028	1091	1758	1219	978	1371	1585	1160	787
11120201	1917.94	TX	Texas	0.0959385	6.16664	1.57284	5.95013	10.1252	2.42766	0.00375767	3.85665	0.451759	13.4432	0	9.93861	0.374487	1589	1070	998	1064	610	594	1892	1185	1159	1128	1853.5	893	1278
11120202	3230.83	OK	Oklahoma	0.311223	16.0906	2.2482	13.4415	7.98202	1.75301	0.0236067	4.13798	1.34132	15.5991	0.114181	12.4676	0.518794	1280	625	860	678	758	785	1556	1128	727	1008	1017	751	897
11120301	3052.32	TX	Texas	0.556185	9.34631	1.11486	13.6567	12.753	3.44163	0.067233	4.14679	1.02404	10.8861	0.00363407	7.1399	0.656679	1094	875	1106	664	450	342	1220	1126	868	1271	1542	1086	502
11120302	4285.42	OK	Oklahoma	0.178629	9.26054	1.4389	6.7798	14.2537	3.31745	0.0243843	4.39352	0.636842	19.4525	0.00848992	15.4928	0.304401	1454	879	1028	1006	365	365	1550	1073	1040	800	1491	626	1470
11120303	3585.35	OK	Oklahoma	0.664318	22.4237	2.71201	19.9236	12.1403	2.85784	0.0383493	4.74027	2.59059	19.9374	0.200165	17.0851	0.53835	1024	484	804	511	487	486	1411	1004	340	781	819	569	838
11120304	2404.66	OK	Oklahoma	0.119642	10.8214	1.09823	6.22854	10.3926	2.26869	0.0208687	4.18006	0.552226	18.1356	0	14.3672	0.302418	1538	815	1115	1046	591	632	1596	1121	1085	875	1853.5	665	1482
11130101	3402.24	TX	Texas	0.186915	12.9994	1.83348	13.1375	7.00089	1.67524	0.0262947	4.04456	1.60468	11.2788	0.0647883	8.62571	0.603656	1445	722	936	693	842	806	1522	1151	615	1246	1172	977	660
11130102	1994.63	TX	Texas	0.556779	18.5811	3.43154	20.0911	11.0681	2.56748	0.157513	4.76752	2.75452	15.904	0.281254	13.1767	0.60392	1092	577	734	508	550	560	870	1000	310	995	720	727	659
11130103	3866.82	TX	Texas	0.098708	9.13881	0.5206	9.52317	7.43853	1.6513	0.00512067	3.6323	0.929735	9.65959	0	6.8532	0.581519	1582	886	1372	841	803	815	1848	1239	912	1355	1853.5	1111	727
11130104	3547.96	TX	Texas	0.022042	4.74525	0.383122	6.36366	6.808	1.46571	0.002941	3.68972	0.541772	7.8217	0	4.64877	0.577861	1840	1210	1464	1036	864	887	1925	1220	1093	1462	1853.5	1349	737
11130105	2078.33	TX	Texas	0.395434	7.45601	1.68853	8.24734	4.82259	1.07785	0.015072	4.28468	1.23146	9.33713	0.120952	5.8734	0.584059	1219	992	965	908	1088	1058	1652	1100	776	1367	995	1209	719
11130201	6011.1	OK	Oklahoma	0.283642	10.0092	0.330296	6.11374	17.9312	3.81131	0.0586673	6.15381	1.15889	24.8418	0.0635847	19.5045	0.238648	1311	842	1506	1056	248	290	1274	561	809	594	1177	505	1645
11130202	2071.14	OK	Oklahoma	3.23805	14.4468	1.41245	9.7275	15.4749	3.42629	0.213412	5.78517	1.59277	27.417	1.02849	19.7731	0.329739	355	671	1033	835	322	348	727	687	625	504	347	496	1409
11130203	2848.78	OK	Oklahoma	0.277995	17.3404	1.91829	13.3472	14.0912	3.2376	0.177161	5.0211	1.91387	22.2414	0.00266997	18.679	0.416759	1321	599	912	683	368	382	807	951	508	700	1555	532	1161
11130204	2840.77	TX	Texas	0.0322463	3.59135	0.26197	3.22633	5.36236	1.10164	0.00196533	3.75503	0.512316	8.67696	0.01785	5.40003	0.374008	1804	1332	1570	1332	1015	1044	1990	1205	1118	1416	1405	1262	1279
11130205	1787.16	TX	Texas	0.00814788	5.67933	0.0362238	1.4435	5.73239	1.27903	0.00216867	3.88398	0.127991	12.6197	0	8.8534	0.140188	1931	1104	1912	1595	972	964	1977	1180	1464	1174	1853.5	962	1863
11130206	2646.75	TX	Texas	2.83546	8.9749	0.21532	7.44143	12.0745	2.72346	0.188854	4.67617	0.92379	18.8003	1.10866	12.0236	0.382298	393	894	1614	952	490	518	780	1014	916	835	326	772	1257
11130207	1760.81	TX	Texas	0.0513889	9.90247	1.16754	8.29389	4.74547	1.09622	0.129337	4.3099	0.61205	10.916	0.0190846	7.03741	0.540978	1731	848	1090	904	1102	1048	958	1097	1053	1270	1399	1093	829
11130208	2237.73	OK	Oklahoma	1.25589	10.0542	1.26403	7.36801	17.6596	3.86571	0.167651	5.85654	1.31364	25.0242	0.27172	19.0577	0.278819	744	841	1066	964	252	282	842	666	742	587	739	520	1545
11130209	3841.07	TX	Texas	0.195547	7.36374	0.108979	4.41451	16.9916	3.64045	0.0130033	4.86743	0.469871	21.4854	0.0334878	16.8793	0.207314	1433	999	1761	1196	265	318	1681	981	1144	723	1298	575	1731
11130210	2569.63	OK	Oklahoma	1.22903	14.432	0.302146	6.8826	14.7773	2.77104	0.144371	7.20828	1.20983	28.4395	0.115649	21.0676	0.246245	754	672	1533	1001	345	504	905	294	789	478	1009	456	1629
11130301	3813.95	OK	Oklahoma	0.0585539	7.09596	1.25567	5.02479	13.1123	2.93007	0.013326	4.48213	0.350075	18.063	0	13.8591	0.266089	1703	1017	1067	1140	426	466	1677	1054	1217	880	1853.5	687	1575
11130302	8310.78	OK	Oklahoma	0.518416	21.6554	3.53309	17.2499	18.7318	4.2142	0.053025	5.49242	2.19588	28.52	0.104509	24.652	0.411672	1130	510	720	575	222	254	1313	796	434	474	1045	351	1171
11130303	6495.86	OK	Oklahoma	0.637098	8.98261	3.10484	8.70719	19.0412	3.83157	0.117668	6.52078	1.22578	25.8654	0.197063	19.8157	0.305271	1042	893	758	882	215	287	1007	461	779	565	824	492	1469
11130304	1893.67	OK	Oklahoma	0.621903	5.63532	0.417528	5.16063	13.8237	2.62494	0.0694523	6.58202	1.17682	19.3643	0.0929533	13.2678	0.280037	1051	1111	1439	1130	382	545	1213	440	805	805	1077	720	1542
11140101	5128.31	TX	Texas	1.68339	17.0177	1.47774	13.6316	19.2223	3.59735	0.145777	6.28336	2.19428	28.6013	1.28	22.6831	0.375375	599	604	1018	667	211	323	902	518	435	469	284	409	1274
11140102	1778.28	OK	Oklahoma	0.941419	8.89318	0.829119	8.4502	18.7209	3.58918	0.101313	6.29508	1.61057	23.7416	0.00998029	18.0144	0.319302	881	898	1217	893	223	325	1074	513	613	636	1475	552	1441
11140103	3716.95	OK	Oklahoma	0.323777	4.94148	0.300328	5.38836	16.1444	3.10172	0.0460733	6.45115	1.52707	19.7172	0.0442353	14.4232	0.27198	1271	1193	1535	1104	290	413	1357	481	650	789	1252	664	1561
11140104	2597.38	OK	Oklahoma	0.444192	5.07348	0.31483	6.20019	16.094	2.99241	0.088313	6.1768	1.45427	18.9991	0.0173264	13.744	0.310877	1173	1179	1521	1050	293	445	1132	549	683	823	1410	692	1462
11140105	4719.42	OK	Oklahoma	0.268124	3.06943	0.209827	2.90969	9.71026	1.94874	0.0329137	6.73359	1.22059	15.1657	0.0316545	9.35167	0.237306	1335	1394	1618	1361	640	722	1449	404	785	1026	1305	929	1649
11140106	3747.75	TX	Texas	0.393219	9.04795	1.58397	11.25	13.1113	2.87777	0.07864	5.63521	2.32031	15.7225	0.0437706	11.9358	0.485211	1220	889	991	777	427	483	1166	738	401	1004	1257	779	996
11140107	3638.17	OK	Oklahoma	0.423951	3.1686	0.24528	2.19369	9.57235	2.19634	0.0306183	6.44877	0.725785	15.4995	0.149785	9.32199	0.190496	1196	1382	1586	1441	652	658	1467	483	995	1013	933	932	1759
11140108	2191.75	OK	Oklahoma	0.272076	3.77297	0.141811	2.00976	11.774	3.14166	0.0760193	6.71427	0.525302	17.5998	0.00675867	11.0627	0.15374	1328	1317	1700	1467	505	403	1179	407	1108	898	1513	823	1835
11140109	5152.01	AR	Arkansas	0.518908	3.9193	0.375704	4.64369	18.0646	5.16551	0.130327	5.90817	0.979565	19.1078	0.182204	13.53	0.255517	1128	1301	1468	1174	243	177	954	647	890	813	857	708	1600
11140201	2287.13	AR	Arkansas	0.726647	11.3127	3.22772	17.4255	12.4895	3.78349	0.297198	5.57694	2.39349	12.4217	0.135216	8.21438	0.679625	989	795	744	572	466	293	556	759	384	1184	958	1008	422
11140202	619.049	LA	Louisiana	1.66105	12.0453	2.34145	12.0999	7.99113	1.53585	0.050848	6.31183	1.56014	16.7659	9.08	10.3023	0.540121	604	762	847	739	757	855	1322	511	638	950	57	877	833
11140203	3871.05	LA	Louisiana	1.15739	2.72032	0.101967	1.7689	4.44587	1.26394	0.176952	6.33574	0.35232	11.9054	0.22734	4.58764	0.27828	786	1433	1773	1527	1137	969	808	503	1215	1215	787	1355	1546
11140204	1095.65	LA	Louisiana	5.21289	3.18221	1.1377	5.53326	3.46907	0.657289	0.470341	6.71291	1.10076	13.9946	2.00686	2.69919	0.672128	246	1378	1102	1090	1302	1329	429	408	837	1090	207	1579	457
11140205	1860.48	AR	Arkansas	0.45214	7.12106	0.361676	2.6658	10.4639	3.10692	0.246377	6.13817	0.436868	19.0106	0.0461994	12.6108	0.174502	1170	1015	1478	1388	587	411	653	567	1176	822	1245	744	1797
11140206	2901.09	LA	Louisiana	3.8649	7.81762	1.53836	8.20698	7.81222	1.58505	0.362154	6.47582	1.25522	18.079	0.0896194	8.63138	0.487398	315	966	1008	912	773	845	501	474	769	879	1086	975	991
11140207	3692.82	LA	Louisiana	0.870641	6.41967	2.36184	7.43962	4.93962	1.07395	0.0963337	6.03897	0.814796	12.2135	0.372992	6.02234	0.55264	921	1050	845	953	1069	1063	1091	609	956	1192	630	1186	788
11140208	1266.64	LA	Louisiana	0.382152	3.53845	0.747999	2.91684	3.99251	1.00056	0.0487227	6.26889	0.439918	11.0613	0.117721	4.80148	0.377911	1229	1338	1251	1360	1207	1099	1333	520	1172	1259	1004	1325	1266
11140209	2346.68	LA	Louisiana	0.442933	5.99628	0.172055	1.96805	5.93071	1.43536	0.0670893	6.35127	0.342933	15.5569	0.0284008	9.03857	0.178806	1176	1083	1659	1478	945	901	1221	501	1223	1010	1328	950	1786
11140301	2973.91	TX	Texas	0.901098	18.3545	1.71993	16.5194	21.4167	4.25116	0.123977	5.80211	2.30155	27.5478	0.118771	23.0222	0.417773	904	587	954	593	160	249	975	683	409	502	1001	394	1157
11140302	4723.96	TX	Texas	1.58956	10.9187	0.786924	7.09614	12.6414	2.78609	0.161361	5.81318	1.8674	22.0289	0.759724	16.3322	0.302886	622	812	1229	989	460	499	864	679	524	708	418	595	1480
11140303	2066.38	TX	Texas	1.00596	13.9037	0.433813	13.6354	40.3958	9.39343	0.108492	5.92571	3.41528	38.7447	0.288749	35.1198	0.27967	854	691	1426	666	29	41	1048	642	219	238	713	142	1543
11140304	2017.84	LA	Louisiana	2.67018	9.73676	1.06856	7.97263	5.4756	1.1837	0.739608	6.63257	1.17945	17.167	0.766763	8.30404	0.489819	412	856	1124	922	999	1000	297	428	804	925	417	1000	984
11140305	2290.89	TX	Texas	1.58543	8.47432	0.18702	6.70242	25.5344	6.63308	0.123114	6.2644	1.78094	28.8332	0.129999	22.6412	0.228411	626	917	1634	1013	99	98	979	522	555	464	971	410	1676
11140306	3097.32	TX	Texas	0.638073	4.33252	0.0746998	2.7465	5.37175	1.32347	0.0720057	6.4599	0.629642	12.879	0.10671	6.33863	0.302307	1041	1246	1829	1380	1012	953	1198	479	1042	1162	1037	1151	1484
11140307	1838.97	TX	Texas	1.22118	8.02141	0.134895	6.34769	18.3963	4.05187	0.158748	6.97254	1.5233	24.5055	26.8215	17.6764	0.264222	757	947	1716	1037	233	264	866	339	655	607	13	561	1583
12010001	3538.54	TX	Texas	2.11687	16.5284	0.559442	12.6094	20.7068	3.87931	0.198067	6.12861	2.69421	29.7495	0.531053	24.0002	0.344429	505	617	1347	715	168	281	760	571	321	443	516	370	1370
12010002	7221.11	TX	Texas	2.24551	7.96207	0.13508	4.96082	13.1015	2.73083	0.367967	7.14463	1.34701	23.2651	0.868241	14.854	0.250359	473	955	1713	1144	428	514	497	306	724	662	385	644	1618
12010003	1759.51	TX	Texas	0.887916	14.2043	0.417146	13.8756	33.7074	7.23543	0.136645	5.74075	2.93805	33.9831	0.0593642	30.1558	0.31513	913	681	1440	656	50	77	929	707	280	344	1190	229	1448
12010004	6137.62	TX	Texas	0.620454	3.1815	0.0995235	2.03451	12.4715	3.76431	0.052944	6.15423	0.448496	16.7813	0.0914902	10.4022	0.163589	1052	1379	1778	1464	467	296	1315	560	1163	946	1081	874	1811
12010005	6843.81	TX	Texas	1.1075	2.42969	0.0472027	1.13874	2.97354	0.613458	0.169673	6.89532	0.310667	11.8707	6.63304	4.0089	0.221216	806	1469	1880	1665	1390	1378	833	357	1252	1219	78	1430	1695
12020001	5036.15	TX	Texas	1.89165	13.1323	0.183868	6.29862	15.7221	2.84002	0.177729	6.25766	1.8023	28.2267	0.426569	21.702	0.224946	553	716	1639	1042	317	489	806	524	545	484	577	436	1688
12020002	4165.13	TX	Texas	1.12063	5.39136	0.0708314	2.50682	6.95978	1.32762	0.108579	6.32095	0.807931	16.1377	0.386851	9.39545	0.210617	800	1148	1838	1413	847	951	1046	508	958	983	612	925	1719
12020003	2873.23	TX	Texas	1.65173	3.09513	0.0208419	1.09131	3.91549	0.656333	0.248633	7.45088	0.305902	14.6351	0.301803	5.58972	0.163345	606	1390	1962	1678	1220	1332	645	242	1254	1052	699	1241	1812
12020004	4185.93	TX	Texas	2.11225	9.2881	0.136811	5.79661	15.1764	3.36574	0.238494	6.47668	1.56477	24.2664	0.526452	17.0037	0.254234	506	877	1707	1073	333	358	667	473	635	616	527	571	1603
12020005	5044.55	TX	Texas	1.03391	3.76108	0.0387578	2.27627	13.492	3.85126	0.113419	6.42488	0.686368	18.7365	0.378866	11.8507	0.16113	843	1319	1902	1435	398	285	1025	485	1012	838	620	784	1816
12020006	2899.44	TX	Texas	0.832792	2.50674	0.0216439	0.986971	3.11106	0.504151	0.0770037	6.66667	0.186266	11.7248	0.104203	4.33459	0.185466	941	1459	1958	1699	1363	1465	1173	418	1370	1224	1046	1388	1770
12020007	1818.87	TX	Texas	1.33981	4.39121	0.113537	2.1063	4.01413	0.689396	0.138659	7.11164	0.963565	14.3133	0.176172	6.68675	0.239541	711	1242	1752	1452	1205	1302	923	316	894	1073	874	1133	1643
12030101	5067.56	TX	Texas	1.28413	8.87298	0.147818	5.12326	13.4722	2.59878	0.882371	6.39866	0.460845	23.3362	0.140396	15.2318	0.251694	731	899	1692	1135	399	552	257	492	1151	655	947	632	1611
12030102	3921.41	TX	Texas	30.3904	9.56999	0.16317	5.86903	9.6511	1.86801	6.76429	9.05736	0.847702	57.8593	14.5357	12.4949	0.319595	36	864	1667	1067	648	749	20	50	944	63	29	748	1440
12030103	4812.39	TX	Texas	11.1321	15.6118	0.498382	11.2777	13.7208	2.5017	2.16888	8.34768	2.12639	37.7003	1.59373	18.178	0.38287	118	640	1387	774	388	572	115	113	450	259	245	546	1253
12030104	1863.31	TX	Texas	4.79552	13.8404	0.391775	9.15457	13.8791	2.5052	0.707123	8.12711	1.39208	30.0812	1.21718	17.8435	0.339082	262	694	1460	859	381	571	304	134	709	438	300	557	1385
12030105	3547.52	TX	Texas	25.0409	15.2446	0.608051	10.156	9.65491	1.97045	3.06604	7.66191	2.50642	49.1499	13.3547	15.8875	0.389962	48	650	1325	819	647	715	88	208	360	124	34	619	1229
12030106	3375.35	TX	Texas	18.6151	17.9359	0.452795	10.9484	9.65887	1.83515	4.66205	7.5158	1.74291	46.057	6.93416	17.0069	0.391639	67	594	1412	787	646	760	47	227	567	149	74	570	1224
12030107	2760	TX	Texas	2.45492	16.0017	0.48789	11.2923	19.661	3.82352	0.455071	6.24408	3.09929	30.1888	0.443067	24.134	0.318755	441	627	1394	773	193	288	439	527	265	434	570	366	1442
12030108	2374.27	TX	Texas	0.480444	19.766	0.303192	12.6271	14.5874	2.95584	0.0876647	6.05787	2.35144	25.6996	0.0500253	21.425	0.370817	1149	547	1532	714	351	455	1134	598	392	569	1226	446	1293
12030109	2784.18	TX	Texas	2.59606	21.9006	0.502204	14.8056	12.5211	2.67514	0.361421	6.55002	2.43526	26.9507	0.925244	19.8785	0.42687	419	501	1384	634	465	533	503	455	370	522	368	489	1135
12030201	5454.63	TX	Texas	0.829656	11.3712	0.18352	6.22704	16.6281	2.99808	0.0698963	6.10993	2.21035	25.9672	0.126899	21.1681	0.227305	944	793	1640	1047	275	443	1211	575	432	563	977	455	1680
12030202	8437.44	TX	Texas	0.927543	9.44585	0.158446	4.78257	11.5777	2.15511	0.064295	6.11554	1.91788	21.3517	0.168663	16.1622	0.228342	889	872	1675	1164	516	670	1236	574	507	726	892	605	1678
12030203	1987.2	TX	Texas	1.71019	8.47883	0.420071	5.66082	8.20859	1.38451	0.13081	6.92158	1.79176	18.8247	0.267655	11.8539	0.323203	594	916	1438	1083	740	926	949	352	552	833	742	783	1428
12040101	2801.37	TX	Texas	6.02419	7.52479	0.0706282	3.22366	9.16922	1.60918	2.44294	7.59105	1.55708	27.99	1.04989	13.4889	0.192889	206	988	1839	1333	685	832	103	215	639	491	338	712	1757
12040102	1960.24	TX	Texas	16.5518	11.1642	0.175422	5.24695	9.48766	1.63386	7.3647	8.11898	2.32309	45.9819	3.45501	16.2695	0.243857	76	803	1651	1121	660	821	14	137	400	150	131	598	1634
12040103	2577.47	TX	Texas	3.04596	5.8399	0.070999	1.92467	6.94636	1.197	0.557313	7.50012	0.676105	20.839	0.258404	10.4117	0.156016	372	1091	1837	1489	850	994	375	232	1016	749	753	871	1826
12040104	3062.54	TX	Texas	62.5781	7.90452	0.0756858	2.10874	6.95813	1.13446	10.3616	11.4495	1.29614	96.0843	23.4256	12.9913	0.139652	11	959	1827	1451	848	1033	4	9	748	11	16	733	1865
12040201	2574.09	TX	Texas	5.39562	6.41863	0.210372	4.38076	5.07329	0.982481	0.602438	7.30728	2.40931	19.6444	4.04078	8.74837	0.333667	235	1051	1617	1200	1052	1105	355	270	378	791	112	966	1397
12040202	1640.86	TX	Texas	0.267387	7.68311	0.192095	5.41292	7.68353	1.26439	0.538385	5.77708	2.338	15.4643	0.0451021	11.2194	0.325446	1338	972	1630	1102	783	968	386	690	397	1017	1247	821	1422
12040203	581.211	TX	Texas	2.83286	7.8444	0.319959	5.43838	5.12366	0.842897	6.10596	8.3509	2.72792	24.2965	1.98502	9.73466	0.358424	396	962	1515	1098	1048	1193	29	112	316	613	208	905	1334
12040204	2526.05	TX	Texas	15.4653	8.5385	0.215761	4.20805	8.94113	1.46348	2.82088	8.19934	1.76846	38.5094	5.75008	13.7923	0.233776	79	911	1611	1219	700	889	91	125	560	246	86	689	1658
12040205	1599.89	TX	Texas	8.27084	15.7694	0.408297	8.28539	13.3921	2.21311	1.52223	7.11461	2.56651	35.9789	1.68956	21.6378	0.276889	157	637	1446	905	407	649	168	315	350	289	230	438	1549
12050001	9509.09	NM	New Mexico	0.331063	15.8511	2.55521	16.0623	20.1541	4.94325	0.055864	2.9998	1.12693	20.9416	0	18.6818	0.462303	1268	634	826	603	178	187	1298	1391	826	746	1853.5	531	1052
12050002	4372.11	TX	Texas	0.899916	26.3818	2.49354	26.1598	39.777	10.4769	0.115873	3.08263	1.70635	36.1141	0	33.722	0.436857	905	414	830	424	30	34	1019	1368	577	285	1853.5	158	1118
12050003	3137.79	TX	Texas	4.75357	22.7725	0.618578	18.2712	6.33526	1.59745	0.700758	3.62596	1.98837	18.938	1.33376	11.8461	0.606667	267	477	1321	547	904	838	308	1243	477	826	274	786	656
12050004	6743.27	TX	Texas	0.214374	11.8667	0.654218	12.1484	3.14404	0.69335	0.0141747	3.67784	1.26954	6.7296	0	4.09275	0.748002	1398	770	1301	733	1358	1299	1663	1225	759	1540	1853.5	1420	245
12050005	3921.35	TX	Texas	0.598536	39.2842	2.10358	38.3269	59.6972	16.4813	0.0225927	3.18616	2.19152	50.0841	0.144399	48.4683	0.441578	1071	261	877	306	11	10	1574	1339	436	114	945	51	1109
12050006	4188.25	TX	Texas	0.26958	31.5673	1.21744	28.567	16.1425	4.17999	0.117417	3.49833	2.10856	20.0656	0	18.2888	0.609679	1330	335	1074	391	291	258	1011	1268	454	779	1853.5	543	649
12050007	5687.07	TX	Texas	0.052865	5.44002	0.321586	4.82039	4.45012	0.808216	0.003507	3.66471	0.517103	8.30421	0	5.10023	0.485896	1723	1144	1513	1158	1135	1221	1896	1232	1115	1438	1853.5	1291	994
12060101	6525.67	TX	Texas	0.0996131	7.39046	0.405106	9.0019	7.82648	1.75202	0.0109227	4.27757	1.35636	9.25623	0.0232164	6.22448	0.591204	1581	997	1449	868	771	786	1714	1104	719	1372	1366	1166	699
12060102	7243.47	TX	Texas	1.33839	6.05716	0.177132	7.38524	6.54634	1.45045	0.0791813	4.33541	0.925078	9.69794	0.377549	4.87003	0.602617	712	1078	1646	961	880	897	1162	1087	915	1352	624	1318	664
12060103	2760.12	TX	Texas	0.288114	11.4609	0.641002	13.4387	6.40927	1.4625	0.0203723	4.1319	2.0288	8.0503	0.0757272	5.63872	0.70443	1304	790	1309	679	897	890	1599	1130	469	1457	1133	1236	350
12060104	1626.48	TX	Texas	0.0320198	2.39082	0.0723205	2.42109	7.19211	1.41027	0.002685	4.35479	0.200969	10.2134	0	6.02486	0.286657	1805	1472	1834	1422	827	910	1943	1083	1355	1321	1853.5	1184	1524
12060105	3329.38	TX	Texas	0.281913	3.1965	0.0494389	2.14217	6.895	1.47764	0.0129897	4.54721	0.156237	11.3632	0.0438611	6.67736	0.24289	1313	1376	1874	1448	855	879	1682	1039	1421	1240	1256	1134	1636
12060201	8163.22	TX	Texas	0.864861	7.20456	0.117559	4.138	12.4489	2.48051	0.121764	5.62693	0.318876	19.7661	0.151057	13.4714	0.234988	924	1009	1747	1227	468	576	985	743	1240	786	928	713	1654
12060202	6469.02	TX	Texas	2.42731	20.1595	0.306405	12.5687	17.1852	3.53725	0.294402	6.18153	1.41054	30.4483	1.27718	22.9556	0.353807	444	539	1526	717	260	328	560	545	704	423	285	398	1347
12060203	1091.82	TX	Texas	2.43487	20.5529	0.306447	14.1044	16.3726	3.31247	0.563789	5.78848	1.44651	28.6022	0.11547	21.2615	0.398813	443	534	1525	647	282	366	372	686	685	468	1011	453	1197
12060204	3220.44	TX	Texas	0.836417	12.1057	0.180581	6.68297	23.2379	5.03975	0.219054	5.42218	0.41132	30.2791	0.125365	24.2128	0.216307	940	756	1644	1014	132	182	710	825	1183	432	983	362	1706
12070101	6985.94	TX	Texas	1.10346	26.2275	0.565819	13.8424	20.0853	4.37402	0.247795	5.74192	3.0469	35.7554	0.297585	31.7091	0.303885	808	418	1341	657	183	237	647	706	271	296	703	198	1472
12070102	3422.65	TX	Texas	0.622173	22.1482	0.280875	8.10811	18.6903	3.71701	0.0471637	5.48562	2.06808	35.4492	0.0916234	31.3623	0.205422	1050	493	1549	914	225	307	1348	801	463	303	1080	206	1739
12070103	5817.61	TX	Texas	1.79975	15.1878	0.253467	7.30307	20.0879	3.9015	0.24217	6.12835	2.40055	32.4949	0.479417	26.7251	0.214618	571	653	1582	972	182	277	658	572	382	375	542	299	1709
12070104	4255.88	TX	Texas	3.29789	21.0401	0.36561	12.1678	19.8321	3.3375	0.746319	6.20948	3.58748	35.9863	0.801451	29.3201	0.293285	351	527	1475	732	189	360	294	538	189	288	408	249	1504
12070201	7823.92	TX	Texas	2.0206	14.4183	0.274714	8.92991	20.6426	4.25333	0.169752	5.08835	0.701194	29.4311	0.719233	22.8536	0.280961	522	674	1557	870	170	248	832	932	1006	450	429	402	1537
12070202	1884.09	TX	Texas	1.39259	9.97125	0.0945756	3.18903	13.7465	2.77409	0.257016	5.07103	0.130659	24.5698	0.179814	17.9799	0.150647	695	844	1791	1335	387	502	624	938	1460	604	861	554	1842
12070203	3916.88	TX	Texas	1.1813	10.4085	0.0832703	3.36619	7.62742	1.61547	0.153709	5.14056	0.129064	19.6131	0.108455	13.2666	0.202383	774	830	1816	1316	789	826	879	914	1462	793	1033	721	1744
12070204	2598.58	TX	Texas	1.10062	23.2836	0.34908	17.6527	15.3158	3.13356	0.435376	5.49639	2.71309	25.1946	0.377889	20.8753	0.458179	811	468	1489	565	328	404	450	795	320	582	623	463	1069
12070205	3539.87	TX	Texas	5.81421	23.8168	0.293068	13.5208	11.2043	2.37413	0.964023	5.73808	1.53271	31.9355	1.26188	20.9519	0.392217	214	455	1542	671	542	604	237	709	647	388	291	460	1222
12080001	4637.41	TX	Texas	0.182945	22.0995	2.85897	12.4362	6.47643	1.51776	0.0125663	3.30114	0.981352	20.9776	0	18.4623	0.402486	1446	495	785	720	889	859	1689	1320	888	744	1853.5	538	1189
12080002	7570.8	TX	Texas	0.238241	7.97537	0.549976	8.41656	3.01462	0.606592	0.0174903	3.78118	1.01253	6.55374	0.0478894	3.52935	0.704556	1364	953	1350	896	1379	1386	1625	1200	872	1557	1234	1495	347
12080003	6239.15	NM	New Mexico	0.631984	16.4797	5.35949	17.5774	4.62689	0.993819	0.0119337	3.49089	0.841445	12.0297	0.0190993	8.73629	0.667994	1043	620	568	568	1117	1102	1698	1270	948	1206	1398	967	467
12080004	8044.56	TX	Texas	0.237376	14.4538	3.8086	12.7904	2.63511	0.547204	0.01675	3.65452	0.975882	11.4685	0	8.53577	0.599751	1367	670	694	708	1436	1437	1633	1237	892	1234	1853.5	982	671
12080005	5125.3	TX	Texas	3.027	1.80493	0.175127	2.299	1.78555	0.335444	0.297109	4.18601	0.197405	8.64129	0.224602	1.32857	0.633757	373	1573	1652	1431	1653	1686	557	1120	1358	1421	790	1814	586
12080006	4879.1	TX	Texas	0.168826	18.7106	3.53822	17.7306	2.63199	0.543376	0.0221753	3.62626	1.70357	10.4241	0	8.31042	0.680872	1470	576	717	563	1438	1441	1581	1242	578	1305	1853.5	999	417
12080007	1575.91	TX	Texas	1.24082	5.24476	0.129688	3.17984	3.3023	0.611961	0.0466753	3.80947	0.378952	9.98191	0.359537	5.2639	0.376591	752	1162	1726	1336	1329	1379	1351	1193	1197	1331	643	1277	1269
12080008	3571.62	TX	Texas	0.0624512	2.00462	0.0333794	1.48988	3.77184	0.730914	0.0106313	3.8501	0.0877448	7.51223	0.00709872	3.67679	0.288364	1690	1541	1920	1584	1245	1276	1721	1186	1547	1483	1508	1470	1518
12090101	2997.91	TX	Texas	0.187592	8.13841	0.175969	7.0903	5.7929	1.25082	0.0763323	3.97299	0.483488	10.0031	0.0230882	6.24965	0.531509	1442	935	1649	991	960	974	1176	1166	1133	1330	1368	1162	859
12090102	3461.62	TX	Texas	0.841632	2.20817	0.0130367	0.748099	4.1346	0.865999	0.053934	4.10169	0.0186971	9.73896	0.00864266	4.76041	0.135808	937	1505	1991	1756	1181	1179	1311	1140	1780	1349	1490	1330	1871
12090103	6972.26	TX	Texas	0.0332104	2.07744	0.0923532	2.94826	1.97845	0.387694	0.002242	3.96929	0.265626	4.81703	0.00250912	1.07791	0.732274	1799	1527	1797	1356	1598	1599	1971	1167	1289	1735	1558	1863	282
12090104	3845.79	TX	Texas	0.694276	3.77662	0.0243572	1.03535	3.85931	0.763075	0.0450717	3.8097	0.0650147	10.4109	0	5.92688	0.148709	1006	1316	1948	1692	1233	1254	1365	1192	1599	1306	1853.5	1203	1847
12090105	3193.23	TX	Texas	0.440942	5.63616	0.225201	10.8745	6.49304	1.36945	0.0998707	3.74249	0.821055	4.39378	0	0.931529	0.921097	1178	1110	1603	789	887	932	1078	1206	953	1800	1853.5	1888	69
12090106	5213.76	TX	Texas	0.0972432	4.04179	0.127566	4.2982	7.42736	1.45297	0.0134403	3.90824	0.388019	9.86448	0.0108998	6.23357	0.408117	1587	1277	1731	1207	805	894	1674	1175	1193	1335	1463	1165	1180
12090107	3680.04	TX	Texas	0.663703	7.0663	0.184511	4.60404	10.6045	2.24662	0.0461917	4.66539	0.394737	16.38	0.177036	11.3994	0.28769	1025	1020	1638	1178	577	638	1356	1019	1190	973	870	811	1521
12090108	2029.55	TX	Texas	0.34409	4.44515	0.0944902	3.069	8.32154	1.61516	0.163979	4.26683	0.229223	12.9519	0.0584071	8.40625	0.267445	1255	1236	1792	1345	729	827	855	1107	1321	1156	1195	994	1572
12090109	5947.3	TX	Texas	0.0663799	1.92802	0.051082	1.41703	4.78087	0.931058	0.003782	4.02003	0.0909641	8.50207	0.00554203	4.50284	0.239369	1674	1555	1871	1600	1095	1144	1890	1155	1540	1427	1526	1369	1644
12090110	2081.37	TX	Texas	0.291189	3.59319	0.0447503	1.84279	5.48693	1.06907	0.006332	3.98573	0.164683	10.4963	0.0371432	6.37769	0.224171	1300	1331	1886	1507	997	1065	1816	1165	1410	1299	1287	1149	1691
12090201	3289.41	TX	Texas	0.408937	3.94571	0.0257398	1.29093	6.92257	1.37409	0.0353827	4.86079	0.0485285	13.5341	0.0227998	8.27753	0.134915	1209	1293	1944	1628	854	931	1432	983	1643	1122	1371	1005	1873
12090202	2380.08	TX	Texas	0.033475	0.319544	0.00467953	0.135863	2.12909	0.385852	0.003209	4.08843	0.00604566	6.05671	0	1.93764	0.0655235	1797	1928	2030	1968	1553	1607	1908	1143	1888	1601	1853.5	1697	1984
12090203	2417.33	TX	Texas	0.0703591	0.225157	0.00463987	0.0862627	2.03137	0.358068	0.00128967	4.45924	0.00512804	6.34772	0.00870536	1.82196	0.0452058	1666	1965	2031	2000	1583	1644	2024	1060	1904	1571	1489	1716	2012
12090204	6769.9	TX	Texas	0.110506	2.25358	0.0607356	0.851916	5.63587	1.17947	0.0217363	4.23957	0.0454147	10.2906	0.0138631	5.96421	0.124985	1557	1495	1856	1728	979	1004	1585	1112	1653	1315	1437	1200	1889
12090205	3213.91	TX	Texas	16.6251	5.86789	0.0312536	1.13281	5.38942	0.981641	3.24856	6.79702	0.0757536	35.8448	6.04275	9.24987	0.109106	75	1089	1926	1667	1008	1106	82	385	1568	292	85	934	1918
12090206	3316.63	TX	Texas	0.529593	5.40521	0.109609	2.85858	6.41919	1.31008	0.030294	5.39202	0.167579	13.7173	0.0775979	7.93294	0.264891	1115	1146	1759	1367	896	957	1472	839	1405	1106	1126	1028	1582
12090301	5688.11	TX	Texas	2.12292	15.3917	0.15082	7.90198	20.1348	3.67775	0.443721	5.55218	1.97677	32.2164	0.163485	26.0744	0.232573	501	645	1685	924	179	315	444	770	486	380	903	316	1663
12090302	1828.47	TX	Texas	0.736188	34.9569	1.18705	19.4211	16.4592	2.71742	0.0580153	5.75915	3.56098	37.018	0.27401	34.0256	0.363373	987	305	1083	517	279	520	1279	698	193	270	737	151	1313
12090401	2749.85	TX	Texas	1.04028	31.5204	0.840928	17.1805	16.2907	2.68648	0.872433	6.10197	3.7854	36.7998	0.167412	32.5705	0.34533	840	337	1212	576	284	530	259	579	158	274	895	179	1369
12090402	2075.73	TX	Texas	0.935993	21.9153	0.921654	11.1765	14.0321	2.2535	0.0459617	5.95424	2.22336	30.3752	0.359582	25.6624	0.303389	885	500	1176	779	371	637	1358	633	430	428	642	326	1475
12100101	2356	TX	Texas	0.717901	18.8143	0.263306	9.33346	24.0485	4.37992	0.034016	5.43209	2.65636	35.5967	0.212036	32.069	0.225432	994	571	1569	849	118	235	1445	820	328	299	809	185	1684
12100102	3628.44	TX	Texas	0.296464	30.0125	0.671227	14.6993	20.4083	3.63798	0.0437547	5.6255	3.13549	38.7204	0.0396375	35.8902	0.29056	1293	358	1292	635	175	319	1371	745	259	239	1276	136	1508
12100201	3710.7	TX	Texas	1.27772	2.3359	0.0270048	1.25933	4.96943	0.895794	0.13384	5.60933	0.0428144	12.1981	0.12889	5.22003	0.19436	734	1479	1938	1634	1066	1157	938	750	1665	1195	974	1281	1754
12100202	5538.19	TX	Texas	1.51793	12.8573	0.159348	6.46581	27.0648	7.04182	0.189462	5.3179	1.79194	33.5992	0.416313	28.3658	0.18563	648	728	1674	1027	83	83	779	864	551	351	584	270	1769
12100203	3519.93	TX	Texas	2.49817	8.99926	0.110404	6.13348	14.3256	3.01668	0.413594	5.92064	1.15956	23.1175	0.378491	15.4447	0.284245	430	892	1758	1054	361	438	464	644	808	670	621	627	1531
12100204	2609.77	TX	Texas	1.65745	12.9162	0.516503	6.18504	16.9678	3.02395	0.167297	5.32234	2.40386	28.3386	0.74863	23.5954	0.207688	605	726	1374	1051	268	435	844	859	380	481	422	381	1728
12100301	1312.77	TX	Texas	46.5485	7.73002	0.100889	3.02758	5.74921	1.33227	7.70951	9.16886	0.906625	72.6471	0	10.1269	0.230156	22	969	1776	1351	967	947	12	47	923	31	1853.5	882	1670
12100302	3491.9	TX	Texas	8.38224	6.3368	0.118972	4.16461	5.02462	1.04607	3.4575	6.91333	0.679351	25.0228	5.72772	6.94907	0.374729	154	1060	1744	1225	1059	1082	75	354	1014	588	87	1104	1276
12100303	3845.91	TX	Texas	0.625591	11.6887	0.188963	6.4386	14.4466	2.97659	0.0716197	4.93927	2.2385	22.5455	0.115223	19.1476	0.251644	1049	778	1632	1031	358	450	1201	968	428	688	1013	515	1612
12100304	2212.13	TX	Texas	5.42076	10.9447	0.192557	7.17293	11.6901	2.45629	1.71167	6.28377	1.73571	26.6143	1.09505	14.9338	0.324468	233	810	1629	983	508	584	151	517	569	541	327	643	1426
12100401	2588.95	TX	Texas	0.460158	30.4402	1.06608	15.1557	10.222	1.74075	0.0451267	5.54019	2.78302	30.8773	0.191174	27.6148	0.35435	1161	355	1127	621	602	789	1364	779	303	411	836	284	1345
12100402	2182.93	TX	Texas	1.17312	18.842	1.17761	13.6641	11.7808	1.99064	0.113374	5.54851	3.41976	22.9807	0.307906	19.5655	0.411202	778	570	1087	663	504	708	1026	772	218	676	691	502	1173
12100403	591.724	TX	Texas	0.301573	15.0304	0.194936	3.34802	5.06775	0.840683	0.0429147	5.20215	0.594979	21.651	0.226878	16.6993	0.167006	1290	656	1626	1318	1054	1196	1377	899	1063	714	788	581	1806
12100404	253.93	TX	Texas	0.122362	9.44135	0.0568434	3.34152	3.72217	0.720634	0	5.6313	0.920592	14.9119	0.0678953	10.0788	0.24899	1533	873	1863	1319	1250	1280	2108.5	741	917	1038	1159	884	1621
12100405	1814.76	TX	Texas	1.01181	11.3237	0.06009	4.79561	4.80384	0.935012	0.0387693	5.10061	1.25945	16.6082	0.110815	11.7165	0.290431	852	794	1859	1162	1093	1140	1405	929	767	961	1026	794	1509
12100406	2688.63	TX	Texas	0.189661	9.70481	0.0829133	4.73331	10.3732	1.9228	0.030086	4.96543	1.81436	18.6899	0.0511259	15.3191	0.236047	1439	858	1818	1169	596	730	1475	961	538	841	1224	631	1652
12100407	2221.71	TX	Texas	1.24436	22.297	0.066524	19.4765	7.0333	1.33293	0.145979	5.5059	3.48	15.4837	0.471885	12.0674	0.617441	751	490	1846	516	840	946	901	789	207	1015	550	769	633
12110101	2115.13	TX	Texas	0.059167	2.28869	0.022352	0.525311	2.94317	0.600907	0.006493	4.83507	0.00301738	9.02872	0	4.13101	0.112817	1702	1486	1954	1823	1393	1391	1813	990	1944	1385	1853.5	1416	1908
12110102	2377.96	TX	Texas	0.000939805	1.69897	0.0123246	0.0991193	2.53217	0.472187	0.00482933	4.61798	0.00157305	8.29591	0	3.67373	0.0262717	2042	1595	1995	1990	1460	1496	1856	1025	1974	1440	1853.5	1472	2034
12110103	4866.23	TX	Texas	0.179263	2.33979	0.0283409	1.63782	4.83645	1.1373	0.0113707	4.32046	0.303904	8.94056	0.0300628	4.73337	0.257067	1452	1477	1933	1555	1086	1030	1705	1092	1257	1391	1314	1334	1595
12110104	4036.41	TX	Texas	0.117073	2.65643	0.0095991	0.438564	4.29784	1.05603	0.0343383	4.08343	0.0450777	9.70411	0.0492784	5.51435	0.0736721	1545	1442	2002	1854	1162	1073	1441	1144	1654	1351	1228	1251	1973
12110105	8646.22	TX	Texas	0.070831	0.663745	0.0341206	0.51039	3.97562	0.737269	0.0722613	4.52441	0.596997	8.09334	0.010545	4.02283	0.112589	1662	1822	1916	1827	1209	1272	1197	1044	1062	1454	1467	1427	1909
12110106	6063.19	TX	Texas	0.378663	7.57711	0.443918	5.00525	6.07784	1.35633	0.021474	4.71808	0.471798	12.8555	0.0797016	8.20909	0.378774	1234	985	1416	1142	930	938	1587	1006	1142	1163	1118	1009	1264
12110107	2867.63	TX	Texas	0.296376	11.9891	0.224109	5.72095	7.92204	1.70849	0.06191	5.03537	0.430357	18.0995	0.0779436	13.1362	0.303384	1294	764	1604	1080	762	798	1256	946	1180	877	1124	730	1476
12110108	3162.55	TX	Texas	0.126788	4.52776	0.832181	2.62762	5.34142	1.05745	0.00626867	4.5037	1.09589	11.653	0.0321048	8.11218	0.244662	1526	1227	1214	1396	1018	1072	1818	1051	839	1226	1304	1013	1633
12110109	2211.76	TX	Texas	0.529312	10.7505	1.74495	8.18519	9.74885	2.09943	0.04673	4.84264	1.59604	17.3783	0.0817478	13.5557	0.376489	1116	818	950	913	638	689	1350	987	623	911	1105	705	1270
12110110	3614.21	TX	Texas	0.822531	7.63638	0.722046	5.22063	13.0649	2.88351	0.071404	5.03741	1.71604	19.2505	0.0737216	15.0352	0.257735	950	977	1264	1123	430	479	1205	945	575	808	1141	639	1593
12110111	3363.68	TX	Texas	0.823653	11.8893	0.149113	7.18593	7.84622	1.44903	0.165286	4.81323	1.81098	17.0519	0.305045	13.0607	0.35492	948	768	1687	982	769	898	852	994	541	931	694	731	1341
12110201	363.974	TX	Texas	3.66322	41.5337	0.00377115	15.803	4.81639	0.963248	0	6.39539	1.93509	39.6462	1.5036	31.5227	0.333921	327	233	2036	609	1090	1121	2108.5	494	501	222	257	201	1396
12110202	780.574	TX	Texas	14.9292	38.9761	0.0427773	12.3493	3.09671	0.574556	1.1901	5.54602	1.79274	50.8571	8.48608	30.9845	0.284981	85	264	1888	724	1366	1411	209	775	550	109	63	212	1526
12110203	401.296	TX	Texas	1.63169	19.6896	0.0213823	2.03143	6.99307	1.51003	0	4.83783	0.259168	29.6321	0	23.4218	0.0798103	612	552	1961	1465	845	864	2108.5	989	1293	445	1853.5	387	1959
12110204	3296.87	TX	Texas	1.23505	7.35532	0.12523	5.47419	6.23777	1.36944	0.0520487	4.57629	1.60302	12.7381	0.193515	8.47771	0.392361	753	1000	1733	1096	915	933	1317	1034	619	1169	829	990	1220
12110205	5355.19	TX	Texas	0.253161	12.2276	0.108634	9.4442	7.07497	1.52517	0.315599	4.52079	1.96222	13.5313	0.0148949	10.404	0.475821	1351	751	1762	845	837	857	539	1046	494	1123	1427	873	1024
12110206	2437.92	TX	Texas	0.306558	0.863799	0.0679799	1.26042	4.88003	0.89788	0.0592913	4.33007	1.12309	8.34943	0.0295627	4.7766	0.208782	1285	1776	1844	1633	1078	1155	1268	1090	828	1436	1319	1327	1724
12110207	8370.71	TX	Texas	0.012752	6.59544	0.0419431	1.76382	5.34864	1.01435	0.356047	4.28782	0.190991	13.8645	0	9.39885	0.15801	1894	1043	1895	1529	1016	1094	507	1099	1365	1099	1853.5	924	1821
12110208	6573.91	TX	Texas	8.77443	31.3876	0.348354	18.2915	3.84837	0.766087	1.22324	4.8634	2.32853	31.3878	1.97835	18.8553	0.492412	148	339	1490	546	1236	1253	202	982	399	397	211	526	975
13010001	3575.76	CO	Colorado	0.0320131	8.32451	0.915376	1.84159	0.663534	0.127297	0.002032	2.70291	0.0174916	10.6715	0.00319072	7.95203	0.188039	1806	929	1180	1508	1928	1920	1987	1488	1789	1284	1549	1025	1763
13010002	6576.58	CO	Colorado	0.279893	8.43056	9.51269	15.7509	2.26367	0.418784	0.004371	1.95495	0.224738	6.27639	0.154111	4.26192	0.787041	1316	922	424	610	1525	1558	1877	1824	1327	1580	925	1397	177
13010003	4098.02	CO	Colorado	0.0916825	12.3627	8.34925	16.6688	1.81763	0.347477	0.00465367	1.62292	0.259037	7.23259	0.00635186	5.77237	0.742778	1604	746	454	589	1649	1663	1861	1934	1294	1500	1520	1218	259
13010004	3478.22	CO	Colorado	0.0232686	6.36827	3.60576	7.15104	1.65187	0.288861	0.000767	1.85877	0.125188	6.0688	0.00364467	4.31119	0.623879	1835	1055	711	985	1692	1737	2063	1851	1471	1599	1541	1390	612
13010005	1986.81	CO	Colorado	0.100014	1.67808	6.6434	9.54908	3.19108	0.555319	0.00376633	2.81899	0.149345	4.33093	0.0526396	1.5575	0.859768	1580	1599	501	838	1348	1430	1891	1442	1433	1808	1217	1765	90
13020101	8428.33	NM	New Mexico	0.611046	0.361248	0.963149	1.67812	0.833622	0.130562	0.0304857	2.61594	0.0448995	3.60682	0.00788192	0.394239	0.809763	1056	1915	1165	1545	1884	1915	1468	1540	1655	1912	1499	1996	136
13020102	8179.26	NM	New Mexico	0.0862694	0.121654	0.465528	0.838155	1.07176	0.169942	0.004495	2.93627	0.0249427	3.67788	0.00247983	0.675791	0.553623	1620	2022	1405	1735	1823	1860	1869	1400	1742	1901	1559	1937	785
13020201	4847.53	NM	New Mexico	1.64166	0.737468	0.220716	0.424286	1.05973	0.181585	0.062309	2.78768	0.0159345	5.9037	0.275636	1.42798	0.229063	611	1803	1607	1859	1825	1846	1250	1457	1805	1617	733	1795	1673
13020202	2690.91	NM	New Mexico	0.103756	0.146094	0.185858	0.293618	0.708092	0.114034	0.0296487	3.45102	0.0174413	4.21681	0.00280346	0.649833	0.311217	1573	2004	1636	1894	1914	1946	1488	1276	1791	1824	1552	1941	1459
13020203	8328.17	NM	New Mexico	5.69036	0.627017	2.01961	2.80229	3.32213	0.68477	0.265638	2.83717	0.101577	11.2749	2.98645	2.58327	0.520334	220	1827	891	1373	1324	1308	605	1434	1521	1247	145	1595	893
13020204	5469	NM	New Mexico	0.0516198	0.502761	0.35885	0.710487	2.80155	0.56418	0.0948777	2.62671	0.00328041	5.1617	0.00139078	2.39177	0.229022	1730	1866	1480	1767	1415	1421	1099	1537	1936	1686	1579	1621	1674
13020205	3562.16	NM	New Mexico	0.0466184	0.054972	0.220367	0.297426	1.1704	0.186821	0.0151767	2.63394	4.4364e-05	3.65723	0	0.961536	0.236247	1748	2065	1608	1892	1801	1838	1649	1533	2084	1904	1853.5	1884	1651
13020206	3126.78	NM	New Mexico	0.0199101	0.00955933	0.00563159	0.0070836	0.883907	0.149182	0.00250433	3.0692	1.96329e-05	3.83444	0	0.742852	0.00944561	1853	2102	2022	2074	1865	1893	1952	1369	2088	1875	1853.5	1923	2062
13020207	6727.3	NM	New Mexico	0.25865	0.01094	0.0920898	0.163443	1.98382	0.352446	0.00476167	3.03285	0.00125777	4.86722	0	1.57222	0.0941676	1346	2101	1799	1951	1595	1656	1858	1379	1985	1723	1853.5	1763	1942
13020208	5155.59	NM	New Mexico	0.003652	0.0505973	0.122821	0.173197	1.14647	0.207703	0.00032	2.76496	8.58107e-05	3.70793	0	0.939079	0.155714	1985	2075	1737	1944	1806	1820	2094	1465	2072	1895	1853.5	1887	1828
13020209	3615.34	NM	New Mexico	0.04161	0.166846	0.0927276	0.135101	1.84555	0.363513	0.001163	2.6164	0.000470418	4.26568	0	1.60698	0.0775518	1766	1990	1794	1970	1639	1638	2032	1538	2026	1815	1853.5	1760	1963
13020210	4431.2	NM	New Mexico	4.49256e-05	0.269106	0.376637	0.623961	1.91367	0.389352	0.001385	2.28951	0.00062004	3.83704	0	1.54672	0.287449	2094	1946	1467	1792	1618	1595	2017	1691	2015	1874	1853.5	1768	1522
13020211	5667.63	NM	New Mexico	0.011481	0.255969	0.177323	0.256651	1.57261	0.321416	0.001233	2.40561	0.00199484	3.84616	0.00626284	1.42983	0.152181	1906	1954	1645	1908	1715	1703	2029	1633	1959	1873	1522	1794	1839
13030101	3212.19	NM	New Mexico	0.187499	0.376169	0.364915	0.480935	0.734958	0.171729	0.00136233	2.63516	0.0057181	3.6474	0.061171	0.829097	0.367117	1443	1909	1476	1839	1904	1858	2019	1531	1892	1908	1184	1908	1301
13030102	6330.13	NM	New Mexico	2.01461	5.72521	2.32685	4.85343	3.27197	0.750976	0.233317	2.59754	0.170178	10.5651	0.504128	5.88979	0.451767	525	1099	850	1151	1335	1265	678	1552	1397	1293	537	1208	1083
13030103	3236.32	NM	New Mexico	0.181013	3.5937	0.0931621	0.187274	4.90824	1.12762	0.0260347	2.22234	0.000576852	9.7096	0	7.28079	0.0250766	1448	1330	1793	1937	1075	1034	1526	1714	2020	1350	1853.5	1074	2037
13030200	10.5929	NM	New Mexico	0	0	0	0	0	0	0	0	0	0	0	0	0	2110	2113	2100.5	2106	2114	2114	2108.5	2115	2102.5	2099	1853.5	2077	2106
13030201	4346.1	NM	New Mexico	0.00282305	0.882395	0.0622158	0.148061	0.237902	0.0495042	0.00194267	2.51941	0.0189883	3.50912	0	1.00394	0.128526	1997	1771	1854	1960	2058	2054	1992	1578	1779	1929	1853.5	1875	1881
13030202	11715	NM	New Mexico	0.222222	2.25201	0.393296	1.00383	1.66559	0.37156	0.013901	2.55058	0.0250796	5.7222	0.0391726	2.96058	0.25321	1385	1497	1457	1696	1689	1625	1667	1569	1741	1633	1279	1555	1605
13040100	4636.81	TX	Texas	6.28353	6.01593	1.0369	2.20041	1.1509	0.269343	1.26957	2.8487	0.159146	16.1358	2.42041	5.89313	0.271872	195	1082	1136	1440	1804	1763	200	1430	1416	984	177	1206	1562
13040201	5645.52	TX	Texas	0.0454185	0.89302	0.0685025	0.103504	0.548403	0.111566	0.001162	2.43648	0.00667894	3.77791	0.0107334	1.30154	0.0736662	1752	1766	1842	1988	1958	1949	2033	1618	1878	1886	1464	1820	1974
13040202	4044.95	TX	Texas	0.0360076	0.0690253	0.0118788	0.139243	1.0443	0.193895	0.001561	2.56834	8.88855e-05	3.39798	0	0.792159	0.149498	1786	2060	1997	1967	1835	1832	2010	1562	2069	1941	1853.5	1914	1845
13040203	1576.2	TX	Texas	0.00548222	0.0827443	0.00180567	0.00493652	0.206315	0.0382039	0.00171233	2.60489	0.00501496	2.85981	0	0.25274	0.0191578	1957	2046	2051	2079	2068	2072	2004	1548	1907	2014	1853.5	2037	2046
13040204	2850.89	TX	Texas	0.00760982	0.0739253	0.00384434	0.0424941	0.634366	0.110906	0.00123467	2.47879	0.00015651	3.04637	0	0.558892	0.0706603	1935	2056	2035	2031	1934	1952	2027	1604	2057	1982	1853.5	1958	1980
13040205	2726.74	TX	Texas	0.0012165	0.072234	8.33526e-07	1.02674e-05	0.0973383	0.0165717	0.001155	2.37863	0	2.53399	0	0.152991	6.71067e-05	2029	2057	2085	2096	2094	2093	2035	1651	2102.5	2045	1853.5	2058	2096
13040206	3400.7	TX	Texas	0.00828083	0.072234	0.0131396	0.145623	0.552646	0.0940874	0.001155	2.49112	0.00157501	2.89887	0	0.399884	0.26695	1929	2058.5	1989	1961	1956	1979	2035	1593	1972	2005	1853.5	1994	1574
13040207	2262.34	TX	Texas	0.00488153	0.072234	0.0215314	0.193957	0.552651	0.0940883	0.001155	2.51696	0.00794343	2.88137	0	0.366314	0.346185	1965	2058.5	1959	1934	1955	1978	2035	1579	1867	2009	1853.5	2005	1366
13040208	1856.03	TX	Texas	0.0184535	0.202121	0.0001718	0.00189221	0.223553	0.0399568	0.00102433	2.9723	0.000413977	3.37578	0	0.384411	0.00489825	1860	1978	2070	2088	2064	2065	2042	1395	2033	1945	1853.5	1998	2077
13040209	2651.59	TX	Texas	0.000198659	0.0771887	0.00681999	0.0840089	0.599059	0.103368	0.00103733	2.73138	0	3.2283	0	0.49569	0.144918	2079	2052	2014	2003	1945	1969	2041	1480	2102.5	1958	1853.5	1969	1857
13040210	2289.55	TX	Texas	0.000615367	0.289471	0.00106688	0.0184887	0.937164	0.171874	0.0002125	3.43182	0	4.46999	0	1.03734	0.0175111	2056	1940	2056	2052	1853	1856	2099	1279	2102.5	1790	1853.5	1870	2051
13040211	2083.82	TX	Texas	0.00021411	0.514425	0.0200095	0.169104	1.05045	0.196079	0.00212867	3.4213	0.00229877	4.64334	0	1.222	0.121561	2077	1862	1965	1946	1830	1829	1981	1280	1952	1761	1853.5	1834	1895
13040212	1038.4	TX	Texas	0.0116216	0.073971	0	0.000112678	0.167506	0.0310976	0.023165	4.39342	0.000125358	4.63847	0	0.210392	0.000535273	1904	2054.5	2100.5	2095	2083	2081	1562	1074	2067	1763	1853.5	2048	2091
13040301	6844.36	TX	Texas	0.0640594	0.168764	6.55e-05	0.319415	2.04135	0.36491	0.00616533	4.35973	0.00284101	5.95581	0.0220131	1.5287	0.172833	1682	1989	2076	1879	1578	1636	1820	1079	1947	1613	1376	1773	1799
13040302	2260.06	TX	Texas	0.0198748	0.073971	0.000133354	0.00829297	1.174	0.21824	0.023165	4.64609	0.000411131	5.7107	0	1.02198	0.0080493	1854	2054.5	2072	2071	1800	1808	1561	1021	2034	1634	1853.5	1872	2065
13040303	1888.58	TX	Texas	0.000482297	0.128261	0.000215894	0.0056528	1.69312	0.300905	0.0141667	4.64531	0	6.175	0	1.51504	0.00371725	2063	2017	2068	2078	1683	1726	1664	1022	2102.5	1589	1853.5	1777	2081
13050001	6279.92	NM	New Mexico	0.290531	0.972021	1.90622	3.54698	1.8944	0.430401	0.089401	2.64593	0.05515	3.82112	0	0.850406	0.806611	1302	1745	916	1298	1625	1545	1118	1520	1625	1877	1853.5	1902	145
13050002	1333.11	NM	New Mexico	0.00478032	0.979065	0.848572	1.56774	1.998	0.474376	0.00274433	2.40205	0.000918676	4.19309	0	1.78444	0.467679	1969	1741	1210	1570	1592	1493	1938	1637	2006	1828	1853.5	1724	1039
13050003	17382	NM	New Mexico	0.23966	1.08555	0.263761	0.458102	1.97859	0.416457	0.21646	2.31679	0.00509537	5.22625	0.00685557	2.45843	0.157071	1361	1714	1568	1847	1597	1564	721	1686	1905	1677	1510	1612	1822
13050004	20515.5	TX	Texas	0.0109849	0.617392	0.459103	0.762934	1.05651	0.211375	0.00204633	2.47652	0.0168097	3.64824	0.00171782	1.1755	0.393582	1909	1832	1408	1749	1827	1816	1986	1607	1801	1907	1574	1847	1216
13060001	9016.29	NM	New Mexico	0.217834	0.0778523	0.155516	0.237812	1.83014	0.337107	0.005673	2.73231	0.00458517	4.44441	0.0513895	1.49317	0.137385	1392	2051	1676	1914	1647	1681	1833	1478	1914	1795	1222	1784	1868
13060002	2667.85	NM	New Mexico	0.00172725	0.399595	0.316557	0.585705	1.89149	0.407082	0.001769	2.53969	0.00115183	4.15804	0	1.61601	0.266022	2017	1901	1518	1802	1627	1571	2001	1571	1993	1834	1853.5	1757	1576
13060003	10897.6	NM	New Mexico	0.0130491	0.735368	0.894418	1.25413	4.25967	0.920225	0.00234233	2.38603	0.00963394	6.11651	0.00186125	3.72473	0.251891	1890	1804	1188	1636	1167	1149	1966	1646	1852	1593	1573	1464	1610
13060004	2086.7	NM	New Mexico	0.00523532	2.16071	1.36672	3.67095	8.92333	2.0371	0.00171	2.48934	0.210636	9.23898	0	6.95334	0.345525	1961	1510	1043	1278	704	697	2005	1596	1348	1374	1853.5	1103	1368
13060005	4847.73	NM	New Mexico	0.00141013	0.47631	0.762313	1.23308	4.43268	0.957085	0.00420167	2.44039	0.00943874	5.92714	0	3.49058	0.261043	2022	1873	1244	1641	1140	1125	1881	1616	1854	1615	1853.5	1500	1587
13060006	2258.15	NM	New Mexico	0.0053067	0.0940477	0.099295	0.159813	1.39227	0.264932	0.00220833	2.49612	0	3.6645	0	1.16086	0.121009	1960	2038	1779	1954	1751	1768	1974	1589	2102.5	1903	1853.5	1849	1896
13060007	8291.34	NM	New Mexico	0.207574	1.43241	4.48399	6.65256	10.045	2.24277	0.007503	2.64028	0.0727389	9.92144	0.0314962	7.13882	0.482371	1416	1646	635	1016	618	640	1780	1523	1572	1332	1307	1087	1006
13060008	4307.5	NM	New Mexico	0.969652	0.348238	1.71181	2.59098	3.6652	0.78297	0.00440067	2.66605	0.0395922	5.9914	0.374253	2.39089	0.520081	870	1919	956	1404	1258	1242	1874	1507	1678	1608	628	1622	894
13060009	2446.09	NM	New Mexico	0.00861863	0.915428	1.58292	2.50213	6.76185	1.49512	0.00590633	2.41482	0.0205453	7.69229	0	5.28349	0.321378	1924	1761	993	1414	868	868	1828	1629	1769	1468	1853.5	1274	1434
13060010	2777.76	NM	New Mexico	0.0394469	0.702733	0.957339	1.48842	4.31484	0.939055	0.00650567	2.79182	0.0044527	6.38521	0	3.55189	0.295304	1774	1818	1166	1585	1159	1138	1812	1456	1917	1568	1853.5	1490	1498
13060011	11350.6	NM	New Mexico	0.194306	1.68495	1.4068	2.0403	4.58186	0.97619	0.00839967	2.80321	0.0241527	7.66304	0.0676813	4.68128	0.303544	1435	1597	1035	1463	1123	1113	1756	1449	1746	1473	1160	1343	1474
13070001	6454.58	TX	Texas	0.119904	0.735182	0.324997	0.739388	1.48378	0.314688	0.00534367	2.88059	0.00885861	4.49572	0	1.49874	0.33036	1536	1805	1510	1760	1734	1712	1844	1422	1862	1787	1853.5	1782	1406
13070002	2039.37	TX	Texas	0.000925874	0.474506	0.0246175	0.459467	1.11944	0.206815	0.0004265	2.63867	0.000414013	3.5923	0	0.952692	0.325365	2045	1874	1946	1846	1812	1821	2084	1526	2032	1915	1853.5	1886	1423
13070003	2913.22	TX	Texas	0.0255524	0.44414	0.52273	1.16802	1.62969	0.352583	0.004223	2.91377	0.0408904	4.01951	0	1.11685	0.511198	1827	1884	1371	1659	1697	1655	1880	1410	1672	1850	1853.5	1858	927
13070004	5074	TX	Texas	0.00194256	0.434545	0.112995	0.287953	1.26537	0.261911	0.002104	2.70182	0.00829616	3.96892	0	1.27135	0.184668	2013	1889	1753	1896	1780	1770	1983	1490	1865	1862	1853.5	1823	1774
13070005	1831.66	TX	Texas	0.0537947	0.293119	0.108402	0.197419	1.84755	0.359632	0.002216	2.89015	0.00613777	4.63817	0.00996628	1.69815	0.104148	1715	1939	1763	1932	1638	1641	1973	1419	1885	1764	1477	1743	1926
13070006	3833.11	TX	Texas	0.110883	0.509191	0.175786	0.568968	1.13315	0.213789	0.00209033	3.01892	0.0266448	4.16726	0.0390252	1.06201	0.348851	1556	1864	1650	1807	1809	1812	1985	1385	1731	1833	1281	1865	1363
13070007	16414.4	TX	Texas	0.156167	1.03488	0.0699652	0.365569	2.60268	0.51396	0.0174423	3.66789	0.0284795	6.6695	0	2.85647	0.113459	1484	1725	1840	1872	1443	1459	1628	1231	1721	1547	1853.5	1562	1907
13070008	4961.86	TX	Texas	0.0568973	0.621557	0.00264412	0.0190772	1.54227	0.277078	0.002705	4.12983	0.00412834	6.05974	0	1.87444	0.010075	1708	1829	2046	2051	1724	1755	1942	1131	1923	1600	1853.5	1710	2061
13070009	2505.34	TX	Texas	0.00103689	1.05129	0.0658314	0.184585	1.46223	0.282197	0.00333067	3.67195	0.0171319	5.78888	0	2.1297	0.079759	2033	1720	1848	1940	1735	1746	1898	1228	1793	1625	1853.5	1668	1960
13070010	1997.45	TX	Texas	0.000575593	0.486647	0.011894	0.0385068	1.07159	0.200178	0.00125167	3.9181	0.00164766	5.25137	0	1.33309	0.0280744	2057	1871	1996	2035	1824	1826	2026	1174	1969	1672	1853.5	1813	2032
13070011	2829	TX	Texas	0.000344915	0.053902	1.15222e-06	0.00216619	1.96397	0.339364	0.001452	4.26529	0.00015078	5.94343	0.0169385	1.67649	0.00129043	2070	2067	2084	2087	1604	1678	2014	1108	2060	1614	1413	1746	2088
13070012	2573.64	TX	Texas	0.000128634	0.0805903	0.000213281	0.00346023	1.1759	0.215363	0.0163623	4.35726	0.000203163	5.41163	0	1.03808	0.00332221	2084	2047	2069	2085	1799	1810	1638	1082	2054	1661	1853.5	1869	2082
13080001	4063.8	TX	Texas	0.534543	0.345613	0.03594	0.228157	0.859977	0.17248	0.0229103	4.38965	0.0746178	5.78799	0.219336	0.915511	0.199496	1110	1921	1913	1919	1874	1855	1568	1076	1570	1626	800	1893	1747
13080002	4478.92	TX	Texas	2.14125	0.497121	0.00745383	0.0906403	1.12429	0.226311	0.13053	4.67085	0.0946871	8.25454	1.05428	1.4066	0.0605382	496	1868	2011	1996	1810	1797	952	1017	1532	1442	335	1800	1992
13080003	4658.9	TX	Texas	0.153304	0.371441	0.0088177	0.193059	3.00271	0.509089	0.082848	4.60123	0.363282	7.5182	0.0209831	3.0441	0.0596384	1490	1910	2005	1935	1385	1461	1155	1029	1207	1482	1386	1545	1993
13090001	2973.45	TX	Texas	0.877136	5.7543	0.0459126	1.63739	2.8146	0.633403	0.108494	4.63826	1.13316	11.9679	0.146575	7.47718	0.179645	917	1098	1882	1557	1411	1358	1047	1023	824	1208	939	1056	1783
13090002	184.55	TX	Texas	0.304051	40.2085	0.00632549	0.253767	0.133419	0.0270583	1.25842	4.91753	2.28107	46.5474	0	42.3485	0.00595664	1289	251	2016	1909	2087	2085	201	971	417	145	1853.5	82	2074
14010001	7515.83	CO	Colorado	0.119191	0.272863	0.467523	1.3752	1.20193	0.223218	0.010208	2.6368	0.0490867	3.11009	0.0764406	0.392981	0.777748	1539	1945	1404	1607	1791	1802	1728	1529	1642	1970	1129	1997	192
14010002	1769.36	CO	Colorado	0.884629	0.11555	0.0723563	0.683532	0.675458	0.119427	0.0391033	2.71761	0.0209808	3.70175	0.659344	0.0813856	0.893602	914	2027	1833	1772	1925	1934	1402	1483	1766	1896	458	2066	74
14010003	2518.62	CO	Colorado	0.911143	0.185197	0.535489	0.932834	0.881387	0.151647	0.0228767	2.36204	0.021794	3.81366	0.951498	0.539386	0.633624	895	1983	1358	1715	1867	1885	1569	1665	1763	1878	361	1962	587
14010004	3767.35	CO	Colorado	0.666391	0.151548	0.881833	1.16847	0.848073	0.144667	0.0148427	2.21704	0.047248	3.46659	0.24662	0.615569	0.654957	1022	1997	1193	1658	1876	1901	1656	1717	1646	1935	767	1945	508
14010005	9909.42	CO	Colorado	0.915587	1.25382	2.50618	3.32179	2.25878	0.418955	0.0195443	2.39377	0.139447	5.60693	0.219917	2.41748	0.578782	893	1683	829	1320	1527	1557	1608	1643	1446	1643	798	1616	734
14020001	1986.22	CO	Colorado	0.122064	0.155095	0.076265	0.613456	0.672319	0.141671	0.00216533	1.95515	0.0134756	2.22793	0.170412	0.162027	0.791063	1534	1995	1826	1794	1926	1904	1978	1823	1824	2069	886	2055	167
14020002	6245.13	CO	Colorado	0.0719515	1.12223	0.509086	1.16856	1.51411	0.304991	0.00298467	2.13516	0.0494627	3.88197	0.0496648	1.72134	0.40436	1659	1703	1378	1657	1729	1722	1923	1753	1638	1869	1227	1738	1187
14020003	2855.87	CO	Colorado	0.0797512	3.46879	0.796412	2.06795	1.21825	0.223029	0.00164067	1.83961	0.0492248	5.11347	0	3.24169	0.389471	1644	1342	1226	1462	1788	1803	2009	1861	1640	1694	1853.5	1522	1232
14020004	2509.66	CO	Colorado	0.179818	1.9191	1.84826	3.091	3.69358	0.694548	0.010415	2.02695	0.121341	5.89257	0.028265	3.79673	0.44877	1451	1557	929	1344	1254	1297	1725	1794	1478	1620	1329	1454	1093
14020005	4306.25	CO	Colorado	0.397045	2.82181	2.42377	3.67783	4.99557	0.968982	0.0251717	2.43351	0.149387	8.45007	0.00824278	5.74373	0.390363	1218	1417	837	1275	1063	1118	1536	1619	1432	1430	1497	1222	1227
14020006	2886.89	CO	Colorado	0.882256	2.05211	5.05023	8.68798	4.3314	0.836255	0.00834267	2.32014	0.327168	5.12026	0.223246	2.23668	0.795263	915	1535	597	884	1156	1197	1759	1683	1234	1693	793	1649	159
14030001	3769.18	UT	Utah	0.00518297	0.517175	0.200421	0.272134	0.642936	0.127973	0.00752	2.8206	0.0117412	3.79373	0.0144623	0.972167	0.218704	1962	1861	1622	1903	1931	1916	1779	1441	1835	1881	1433	1882	1701
14030002	5587.79	CO	Colorado	0.0230009	1.39315	0.776928	1.17861	1.79437	0.349155	0.00415367	3.73307	0.0655839	6.1969	0.00435589	2.50226	0.3202	1837	1654	1233	1652	1651	1659	1882	1209	1597	1588	1535	1603	1438
14030003	4023.31	CO	Colorado	0.130906	1.74497	1.16015	1.91623	3.06012	0.644551	0.00540833	3.36845	0.126952	6.90922	0.0383615	3.53141	0.351754	1518	1587	1094	1490	1371	1345	1842	1301	1467	1533	1282	1493	1356
14030004	2390.28	CO	Colorado	0.000997297	1.40879	0.802329	1.084	2.40767	0.485942	0.018731	3.36009	0.0296171	6.42866	0	3.07846	0.260423	2036	1651	1224	1680	1484	1482	1615	1304	1717	1565	1853.5	1540	1589
14030005	5891.69	UT	Utah	0.0952212	0.0530033	0.149648	0.318486	0.343782	0.0551083	0.000993667	2.75694	0.0421701	3.026	0.0453285	0.215009	0.596981	1592	2070	1686	1880	2024	2041	2048	1468	1666	1987	1246	2047	675
14040101	7618.1	WY	Wyoming	0.0282283	1.28406	0.360772	1.56873	2.11567	0.41795	0.013558	1.80099	0.106081	3.61659	0.00953506	1.87989	0.454887	1820	1677	1479	1569	1557	1560	1672	1874	1513	1910	1483	1708	1077
14040102	3247.46	WY	Wyoming	0.0766483	1.13218	0.162309	1.46234	1.99075	0.40031	0.00861167	1.80854	0.105522	3.31639	0.0241636	1.52812	0.489002	1653	1701	1670	1589	1593	1576	1753	1870	1515	1949	1359	1774	987
14040103	3919.62	WY	Wyoming	0.0822023	0.66077	0.0372619	0.128211	0.929744	0.172749	0.0234353	1.55279	0.0013113	2.98525	0	1.32813	0.0880365	1633	1824	1907	1975	1854	1854	1559	1951	1981	1993	1853.5	1816	1947
14040104	4645.03	WY	Wyoming	0.0081713	0.864057	0.645715	1.19333	1.12014	0.216774	0.0190907	1.45923	0.0230471	2.7063	0	1.24286	0.489835	1930	1775	1306	1648	1811	1809	1611	1980	1758	2027	1853.5	1831	983
14040105	5773.65	WY	Wyoming	0.269418	0.345588	0.0400177	0.119517	0.350686	0.061158	0.0232827	1.8038	0.000681059	2.65212	0.558898	0.556298	0.176849	1331	1922	1899	1980	2021	2037	1560	1872	2013	2035	500	1959	1792
14040106	6476.77	UT	Utah	0.0821485	0.45087	0.408625	0.693696	1.11062	0.194183	0.00953667	1.86017	0.0176594	3.03409	0.039146	1.0999	0.386764	1634	1880	1444	1769	1815	1830	1735	1848	1786	1984	1280	1861	1242
14040107	7106.08	WY	Wyoming	0.0837992	2.63188	0.522816	1.46537	1.85618	0.340249	0.039132	1.89085	0.0726263	5.21903	0.0246068	3.27788	0.308938	1629	1443	1370	1588	1637	1676	1401	1844	1573	1681	1353	1520	1466
14040108	2500.18	WY	Wyoming	0.00374884	5.29424	0.153281	0.54689	2.40676	0.440477	0.0610353	1.90213	0.00744032	8.83383	0	6.87436	0.0736924	1981	1155	1680	1813	1485	1537	1259	1840	1872	1401	1853.5	1108	1972
14040109	2524.01	WY	Wyoming	0.000256585	0.30416	0.0530752	0.112648	0.950728	0.155669	0.00670233	1.75514	0.00313616	2.80174	0	1.04278	0.0974944	2074	1933	1868	1983	1850	1877	1805	1889	1938	2019	1853.5	1868	1937
14040200	9947.53	WY	Wyoming	0.00308423	0.753506	0.00468113	0.0159852	0.709701	0.127418	0.020868	1.81871	2.92521e-05	3.16714	0.000297356	1.32451	0.0119248	1996	1796	2029	2055	1912	1918	1597	1868	2087	1963	1591	1817	2057
14050001	6785.36	CO	Colorado	0.287862	0.542497	0.952901	2.82586	2.59064	0.45279	0.004395	2.61181	0.175805	3.71146	0.114754	0.983194	0.74188	1305	1855	1167	1372	1446	1522	1875	1543	1385	1894	1014	1881	263
14050002	4065.04	CO	Colorado	0.00973643	0.266314	0.561114	1.11831	1.75302	0.286955	0.001176	2.01202	0.0506112	3.19812	0	1.2258	0.477071	1917	1949	1345	1671	1666	1739	2030	1802	1635	1962	1853.5	1833	1021
14050003	7926.45	CO	Colorado	0.00654697	0.819624	0.261191	0.748082	1.62978	0.279053	0.00692733	2.03831	0.0373208	3.73524	0.00521379	1.72078	0.303007	1950	1785	1571	1757	1696	1751	1799	1789	1687	1891	1530	1739	1479
14050004	2607.44	WY	Wyoming	0.000491637	1.63247	0.0191406	0.0729654	1.42863	0.263593	0.0124177	1.76489	0.00310007	4.52149	0	2.74679	0.0258765	2061	1606	1968	2012	1743	1769	1692	1885	1941	1783	1853.5	1572	2035
14050005	3532.88	CO	Colorado	0.0529325	0.407238	0.819516	2.20074	1.74144	0.32755	0.00251467	2.3961	0.122512	2.89146	0.0193767	0.562424	0.796456	1721	1898	1219	1439	1670	1692	1951	1640	1477	2006	1395	1955	156
14050006	2368.33	CO	Colorado	0.00197983	0.425987	0.196613	0.519506	1.73627	0.336146	0.002118	2.36725	0.0447498	3.87457	0	1.54797	0.251276	2011	1891	1625	1825	1672	1684	1982	1660	1657	1871	1853.5	1767	1615
14050007	7056.89	CO	Colorado	0.0246643	0.538711	0.116401	0.18492	1.92261	0.345775	0.00301433	2.39793	0.0107447	4.47263	0.0104191	2.05777	0.0824545	1831	1856	1750	1938	1617	1666	1920	1639	1845	1789	1469	1676	1956
14060001	2539.54	UT	Utah	0.153196	0.712759	2.80438	3.58221	1.41823	0.245603	0.00308176	2.16078	0.105822	3.42462	0	1.21338	0.74698	1491	1816	791	1294	1745	1782	1917	1742	1514	1938	1853.5	1840	249
14060002	1671.48	UT	Utah	0.498582	0.749314	2.59567	3.31828	3.22838	0.55659	0.0068305	4.21394	0	7.41785	0	2.69849	0.551505	1139	1800	819	1322	1340	1428	1804	1114	2102.5	1488	1853.5	1580	792
14060003	6938.94	UT	Utah	0.171091	0.941959	5.09895	6.66784	3.58592	0.649688	0.00441633	2.5212	0.267422	5.00601	0.00777359	2.57673	0.721271	1468	1753	593	1015	1275	1340	1873	1576	1284	1704	1500	1596	311
14060004	3016.13	UT	Utah	0.0231935	0.69863	0.316307	0.406635	3.29052	0.594449	0.00897833	3.00464	0.0214795	6.34118	0	3.32585	0.108945	1836	1819	1520	1864	1332	1395	1747	1390	1764	1572	1853.5	1515	1920
14060005	5040.03	UT	Utah	0.00139527	0.564304	0.448803	0.573906	2.08159	0.369058	0.00610967	2.92722	0.0273211	5.08645	0	2.17905	0.208469	2023	1852	1415	1804	1570	1628	1821	1403	1728	1696	1853.5	1661	1726
14060006	2470.69	UT	Utah	5.77083e-06	0.430239	0.247607	0.303079	1.38343	0.240552	0.00372867	3.12165	0.0169556	4.64303	0	1.5346	0.164925	2102	1890	1584	1888	1754	1786	1893	1353	1797	1762	1853.5	1770	1808
14060007	4886.14	UT	Utah	0.27965	0.464897	1.31546	1.60247	2.09707	0.388382	0.00797033	2.86619	0.0773348	5.04038	0.080854	1.96391	0.449327	1317	1878	1055	1562	1561	1596	1767	1426	1565	1700	1107	1694	1091
14060008	4836.73	UT	Utah	0.0147669	0.143255	0.344359	0.437951	0.861979	0.152084	0.00108333	2.4824	0.0141797	3.25781	0.0133845	0.773739	0.361438	1879	2005	1495	1855	1872	1882	2040	1600	1819	1954	1444	1919	1323
14060009	6301.71	UT	Utah	0.0756193	0.340734	1.37422	1.70413	2.13076	0.39316	0.002656	2.60385	0.0644291	4.43055	0.03103	1.81285	0.484544	1654	1923	1042	1541	1552	1588	1944	1549	1600	1797	1311	1717	999
14070001	7406.35	UT	Utah	0.00196779	0.0537777	0.176007	0.295987	0.506372	0.0826952	0.0006015	2.63774	0.00471556	2.99778	0	0.36219	0.449707	2012	2068	1648	1893	1972	1989	2069	1527	1912	1992	1853.5	2008	1090
14070002	4016.83	UT	Utah	0.00479971	0.440489	1.36073	1.68597	2.80556	0.565144	0.00310367	2.38888	0.0254162	4.75245	0	2.38108	0.414545	1968	1886	1045	1544	1414	1419	1914	1644	1739	1748	1853.5	1624	1166
14070003	5128.3	UT	Utah	0.0293155	0.198685	1.20044	1.43739	2.19543	0.421882	0.000980667	2.55737	0.0332679	4.32295	0	1.76855	0.448353	1815	1979	1079	1597	1540	1554	2051	1567	1706	1809	1853.5	1727	1094
14070004	2183.61	UT	Utah	4.80901e-05	0.124405	0.967352	1.21672	1.68912	0.306495	0.0004025	2.15231	0.00472133	3.41042	0	1.26239	0.490789	2093	2020	1163	1646	1684	1720	2086	1745	1911	1939	1853.5	1828	980
14070005	5247.57	UT	Utah	0.012961	0.0630417	0.551103	0.646054	0.532715	0.0901142	0.0004145	2.63721	0.0160973	3.06128	0	0.426789	0.602189	1891	2062	1349	1782	1965	1984	2085	1528	1804	1978	1853.5	1987	667
14070006	7605.79	UT	Utah	0.0952042	0.0183617	0.109072	0.131261	0.402708	0.0700577	0.001446	2.23531	0.00119323	2.66079	0	0.330017	0.28456	1593	2098	1760	1973	2001	2013	2015	1707	1990	2033	1853.5	2014	1530
14070007	3675.96	UT	Utah	0.0153703	0.0279713	0.22891	0.253098	0.438664	0.0750569	0.001135	2.50462	0.0108124	2.88852	0	0.378203	0.400915	1876	2091	1601	1910	1989	2001	2038	1584	1843	2007	1853.5	1999	1194
14080101	8886.22	NM	New Mexico	0.305394	0.856045	1.54053	2.73732	1.2332	0.219959	0.0110527	3.22895	0.131038	4.2179	0.0400871	0.803536	0.773067	1287	1778	1006	1381	1786	1806	1713	1330	1459	1823	1272	1910	197
14080102	1751.83	CO	Colorado	0.209129	0.140303	0.230773	0.435052	0.761507	0.161534	0.00409067	3.38102	0.0582639	4.13024	0.130256	0.594261	0.422662	1413	2010	1599	1856	1898	1870	1883	1296	1618	1837	969	1949	1147
14080103	4438.87	NM	New Mexico	0.0137984	0.487292	0.164039	0.283484	0.952016	0.156176	0.01115	3.24597	0.00194518	4.43461	0	1.16563	0.195626	1883	1869	1666	1898	1849	1876	1711	1328	1961	1796	1853.5	1848	1753
14080104	3547.43	CO	Colorado	1.32146	1.64731	1.94256	3.27061	2.10458	0.346733	0.0170167	3.70822	0.1804	7.12382	0.238094	2.25751	0.591631	719	1605	908	1327	1559	1664	1631	1216	1383	1512	775	1641	696
14080105	5037.47	NM	New Mexico	0.552508	1.776	2.36677	4.38112	1.36729	0.238071	0.019377	3.03975	0.151978	4.50249	0.178171	1.04284	0.807735	1098	1580	843	1199	1757	1787	1609	1376	1426	1786	869	1867	141
14080106	11845.7	NM	New Mexico	0.100271	1.02695	0.813057	1.36876	1.02694	0.179024	0.0155003	2.6005	0.00913479	4.03544	0	1.3283	0.5075	1578	1727	1220	1610	1836	1849	1641	1550	1860	1847	1853.5	1815	939
14080107	2077.04	CO	Colorado	0.124813	2.07141	1.90055	2.43922	2.45674	0.405627	0.007747	3.37592	0.100688	7.09234	0.0146481	3.68455	0.39832	1532	1530	917	1421	1472	1572	1776	1298	1522	1517	1431	1469	1198
14080201	5165.44	UT	Utah	0.0983721	0.202284	0.531533	0.849532	0.682911	0.109069	0.00214167	2.77686	0.0326816	3.3355	0.000981676	0.490808	0.633818	1583	1977	1361	1730	1922	1953	1980	1461	1710	1946	1584	1972	584
14080202	1856.91	CO	Colorado	0.598876	1.89889	7.07435	8.87954	2.36135	0.387859	0.007747	3.12781	0.529645	5.80162	0.100583	2.59683	0.773724	1070	1560	479	872	1497	1597	1775	1350	1101	1623	1060	1592	196
14080203	3027.68	UT	Utah	0.0830351	0.45968	2.96146	4.79798	0.681496	0.116841	0.00102233	3.12095	0.527025	2.39282	0.00753664	-0.285161	1.06319	1630	1879	773	1160	1923	1939	2043	1356	1106	2055	1503	2090	30
14080204	10616.7	AZ	Arizona	0.180691	0.257009	0.105751	0.205639	0.834805	0.136537	0.002759	2.61308	0.00180165	3.65192	0.0245975	0.85719	0.193483	1449	1953	1767	1930	1883	1906	1935	1542	1962	1905	1354	1900	1756
14080205	6317.95	UT	Utah	0.0214557	0.040662	0.118337	0.468344	0.454056	0.0711348	0.00131267	2.35831	0.000880914	2.45466	0	0.0744572	0.862828	1842	2085	1746	1844	1985	2010	2022	1667	2007	2050	1853.5	2068	87
15010001	3802.84	AZ	Arizona	0.0129351	0.006268	0.0154984	0.0200489	0.355857	0.0667544	0.0023745	2.60977	6.86298e-06	2.9159	0	0.290827	0.0644916	1892	2106	1978	2049	2019	2019	1961	1546	2089	2002	1853.5	2025	1986
15010002	6607.56	AZ	Arizona	0.00372457	0.076888	0.0062793	0.0113523	0.387021	0.085803	0.00327833	2.62717	0	3.00721	0	0.373033	0.0295338	1982	2053	2018	2065	2008	1986	1904	1536	2102.5	1991	1853.5	2001	2028
15010003	6121.33	AZ	Arizona	0.0592219	0.055903	0.267158	0.384156	0.400316	0.0808874	0.002009	2.77325	0.00934214	3.09281	0	0.267677	0.589347	1701	2064	1563	1869	2002	1990	1988	1462	1858	1977	1853.5	2034	706
15010004	7599.01	AZ	Arizona	0.0570408	0.006268	0.00702088	0.00914717	0.355747	0.0667339	0.0023745	2.74281	0	3.09538	0.025424	0.293155	0.0302583	1707	2104	2013	2069	2020	2020	1963	1475	2102.5	1975	1349	2021	2027
15010005	7498.04	AZ	Arizona	0.0350356	0.119864	0.0379247	0.0477601	0.286357	0.0689822	0.11744	2.79616	0.000298328	3.27604	0	0.327702	0.127203	1788	2025	1905	2024	2045	2014	1010	1451	2046	1952	1853.5	2016	1886
15010006	2419.85	AZ	Arizona	0.000163661	0.142035	0.0191098	0.0236794	0.388213	0.0977071	0.078662	2.76895	3.43281e-05	3.27575	0	0.428005	0.0524246	2082	2006	1969	2046	2006	1976	1165	1464	2085	1953	1853.5	1986	2003
15010007	3663.42	AZ	Arizona	0.69433	0.161485	0.0398346	0.0752108	0.430461	0.107015	0.00479833	3.11575	7.65454e-05	4.26443	0.0871345	0.449632	0.143301	1005	1992	1900	2011	1992	1959	1857	1360	2076	1816	1091	1982	1860
15010008	5654.3	UT	Utah	1.04813	0.305421	0.973948	1.09832	1.28696	0.227072	0.0480503	3.21939	0.0351562	5.55651	0.00997692	1.27609	0.462565	838	1932	1159	1676	1772	1796	1340	1334	1699	1646	1476	1822	1050
15010009	4326.73	AZ	Arizona	0.216931	0.276596	0.502883	0.805419	0.506528	0.118586	0.0196873	2.50474	0.00590497	3.10336	0	0.367907	0.686441	1393	1943	1383	1743	1971	1937	1606	1583	1889	1971	1853.5	2003	404
15010010	5337.71	NV	Nevada	0.254021	0.169702	0.762535	0.923975	0.605526	0.115863	0.070036	2.64774	0.00539211	3.46972	0.31085	0.503318	0.647362	1350	1988	1243	1718	1943	1941	1209	1519	1897	1934	688	1967	541
15010011	7447.31	NV	Nevada	0.0120285	0.104867	0.562437	0.63753	0.367617	0.0714809	0.000301	2.088	0.0171155	2.42624	0	0.343026	0.650172	1899	2033	1344	1787	2015	2009	2095	1773	1794	2052	1853.5	2012	533
15010012	4691.94	NV	Nevada	0.0940227	0.084606	0.441538	0.494212	0.206627	0.0379015	0.218755	2.88142	0.00833355	3.39486	0	0.208992	0.702801	1597	2045	1419	1834	2067	2074	712	1421	1864	1942	1853.5	2049	353
15010013	6570.14	NV	Nevada	0.0340107	0.124906	0.758055	0.844028	0.395942	0.0763658	0.02515	2.68247	0.0185683	3.10014	0	0.377078	0.6912	1795	2019	1246	1732	2004	1999	1537	1497	1781	1973	1853.5	2000	385
15010014	1795.62	AZ	Arizona	0.055551	0.150646	0.0148413	0.0282787	0.427124	0.108558	0.00463133	3.51708	0	4.03304	0	0.455775	0.0584206	1709	1999	1983	2040	1993	1954	1864	1265	2102.5	1848	1853.5	1978	1996
15010015	4865.49	NV	Nevada	20.4101	0.0598767	0.0271668	0.0302439	0.0990472	0.0160475	0.300752	4.40256	0.000343828	25.2532	2.8624	0.140143	0.177501	59	2063	1936	2039	2093	2094	554	1071	2041	579	148	2059	1790
15020001	2085.49	AZ	Arizona	0.216265	0.0207857	0.0868564	0.158331	0.911471	0.148967	0.001723	3.57829	0.00108075	4.50809	0	0.712895	0.181734	1395	2096	1808	1956	1856	1896	2003	1253	1995	1784	1853.5	1927	1781
15020002	4199.52	AZ	Arizona	0.105236	0.049582	0.37218	0.613815	0.776652	0.125939	0.002729	3.13098	0.00901403	3.6976	0	0.467675	0.567564	1569	2080	1471	1793	1893	1921	1939	1348	1861	1898	1853.5	1976	754
15020003	5852.07	NM	New Mexico	0.00516901	0.0131573	0.063143	0.0892131	0.888569	0.149143	0.0005725	3.03879	0.000285603	3.77105	0	0.726799	0.109328	1963	2100	1853	1998	1864	1894	2072	1377	2047	1887	1853.5	1925	1916
15020004	6909.39	NM	New Mexico	0.097624	0.0177297	0.08329	0.145369	1.15635	0.185834	0.005121	3.12369	0.000307426	4.1526	0.000733898	0.926469	0.135626	1586	2099	1815	1962	1803	1840	1847	1351	2045	1835	1589	1890	1872
15020005	2456.8	AZ	Arizona	0.922335	0.049709	0.290197	0.589637	0.448179	0.0705553	0.00291433	3.77876	0.0295468	4.83191	0	0.15744	0.789259	891	2077	1544	1801	1986	2011	1926	1202	1718	1731	1853.5	2057	172
15020006	4951.24	NM	New Mexico	0.709495	0.0214327	0.0790697	0.124353	1.24473	0.199428	0.00781633	3.38975	0.000417596	5.12851	0.181786	1.02187	0.10849	998	2095	1822	1976	1784	1828	1771	1293	2031	1691	858	1873	1921
15020007	2889.69	AZ	Arizona	0.0720354	0.049575	0.229273	0.413161	0.826441	0.134317	0.002334	2.91295	0.00199581	3.54513	0	0.559807	0.42464	1658	2081	1600	1862	1885	1908	1967	1411	1958	1926	1853.5	1957	1142
15020008	6539.44	AZ	Arizona	0.175432	0.0225637	0.0913783	0.169743	0.369354	0.0642266	0.0030855	3.2215	0.00734445	3.64935	0.0572028	0.256671	0.398071	1458	2094	1800	1945	2014	2029	1916	1333	1874	1906	1200	2036	1200
15020009	2106.65	AZ	Arizona	0.0496738	0.0495977	0.0423589	0.0841396	0.727771	0.117684	0.002729	3.34138	0.000935956	4.01168	0	0.618839	0.11969	1739	2079	1891	2002	1906	1938	1940	1310	2003	1855	1853.5	1944	1898
15020010	2123.64	AZ	Arizona	0.110252	0.038387	0.0363375	0.0700559	0.379321	0.0623566	0.00275867	3.88527	0.000457424	4.31991	0	0.32209	0.178647	1559	2087	1911	2013	2009	2034	1936	1179	2027	1811	1853.5	2018	1788
15020011	4342.5	AZ	Arizona	0.107699	0.0496293	0.0334825	0.0679376	0.642151	0.103252	0.00230933	3.00671	0.00015232	3.67079	0.00817398	0.554225	0.109196	1566	2078	1918	2015	1932	1970	1969	1389	2059	1902	1498	1960	1917
15020012	1895.56	AZ	Arizona	0.0814432	0.0421783	0.117409	0.224574	0.423764	0.0682086	0.00286833	2.67344	0.000592317	3.04832	0	0.291161	0.435445	1636	2084	1748	1921	1994	2016	1930	1502	2019	1981	1853.5	2024	1122
15020013	2994.49	AZ	Arizona	0.197283	0.046446	0.0971353	0.190223	0.470522	0.0749751	0.00259567	2.65821	0.00102084	3.20699	0	0.349926	0.352168	1430	2083	1784	1936	1979	2002	1946	1513	1998	1960	1853.5	2010	1352
15020014	2432.49	AZ	Arizona	0.109501	0.047851	0.0227314	0.0440703	0.399003	0.062465	0.00308733	2.68522	0.000331183	3.16086	0	0.363381	0.108161	1562	2082	1952	2028	2003	2033	1915	1495	2043	1964	1853.5	2006	1922
15020015	3106.55	AZ	Arizona	1.41105	0.006268	0.0320319	0.0366191	0.355903	0.066763	0.0023745	3.88296	0.000774933	5.58721	0.593564	0.291596	0.111571	686	2105	1924	2037	2017	2017	1963	1181	2011	1645	485	2023	1910
15020016	6201.87	AZ	Arizona	0.0148058	0.006268	0.0201616	0.0239486	0.355892	0.0667609	0.0023745	2.41916	0.000148216	2.72795	0	0.29176	0.0758567	1878	2107	1964	2045	2018	2018	1963	1626	2063	2025	1853.5	2022	1967
15020017	2121.58	AZ	Arizona	0.0412331	0.022822	0.0644642	0.109768	0.370062	0.0640991	0.0031195	2.4372	0.000436553	2.76503	0	0.283917	0.278822	1767	2093	1850	1986	2013	2031	1913	1617	2030	2023	1853.5	2027	1544
15020018	6868.47	AZ	Arizona	0.144337	0.0201233	0.0477716	0.0764629	0.36681	0.0646918	0.002896	2.34081	0.000340816	2.78159	0.0147654	0.293891	0.206459	1500	2097	1876	2008	2016	2027	1927	1674	2042	2021	1430	2020	1737
15030101	7208.25	AZ	Arizona	1.02695	0.250397	0.716276	1.19282	1.93298	0.474213	0.122885	3.57849	0.0380601	5.96093	0.0260284	1.27068	0.484198	844	1957	1265	1649	1615	1494	980	1252	1684	1610	1345	1824	1000
15030102	2660.84	CA	California	0.0203471	0.303402	0.0145278	0.017683	3.22126	0.787622	0.197968	4.16274	0	7.11493	0	2.73388	0.00642654	1852	1934	1985	2053	1343	1235	761	1124	2102.5	1514	1853.5	1573	2073
15030103	3449.44	AZ	Arizona	0.258491	0.150646	0.0127516	0.024054	0.422047	0.107268	0.00463133	3.5623	7.22938e-05	4.27954	0.016796	0.454195	0.0502959	1347	1998	1993	2044	1996	1957	1864	1258	2078	1813	1414	1980	2006
15030104	8920.78	CA	California	0.208678	12.9317	12.7094	18.0121	9.47506	2.61301	0.170261	3.59723	0.316736	18.4673	0.022737	14.8078	0.548816	1414	725	349	557	662	547	831	1248	1245	853	1372	646	801
15030105	4185.3	AZ	Arizona	0.0240298	4.75619	2.91951	3.61503	1.5453	0.367691	0.0013505	2.92215	0.0340239	8.18581	0	5.2723	0.406762	1832	1209	777	1291	1721	1630	2020	1405	1703	1446	1853.5	1275	1181
15030106	1850.43	AZ	Arizona	0.131902	9.66462	1.58566	1.89212	1.54502	0.367625	0.00742533	3.39554	0.000697319	14.0704	0	10.5362	0.152242	1514	860	990	1500	1722	1631	1781	1290	2012	1087	1853.5	866	1838
15030107	707.213	CA	California	0.385431	30.6334	5.1233	10.0733	2.01275	0.587032	0.0352667	3.5647	0.754088	31.0945	0	27.8632	0.265531	1226	351	588	823	1588	1401	1434	1257	981	405	1853.5	281	1577
15030108	1634.6	AZ	Arizona	2.95316	21.4449	2.783	7.41404	0.334842	0.0796729	0.013837	3.04781	0.525881	23.0838	0.998872	17.5949	0.296456	380	517	796	957	2026	1993	1669	1374	1107	672	352	563	1494
15030201	5576.21	AZ	Arizona	0.0104736	0.159701	0.0472694	0.0903093	0.489829	0.114048	0.00598133	3.05502	0.00123275	3.56392	0	0.493676	0.154643	1910	1993	1879	1997	1975	1945	1823	1371	1988	1921	1853.5	1970	1833
15030202	1846.91	AZ	Arizona	0.00706447	0.120016	0.00336854	0.00630135	0.593493	0.124356	0.00810233	3.12145	0	3.72284	0	0.58622	0.0106348	1939	2024	2039	2075	1947	1924	1764	1354	2102.5	1892	1853.5	1951	2060
15030203	3710.89	AZ	Arizona	0.0680554	0.22148	0.107685	0.16792	0.668606	0.13183	0.00949067	2.92503	0.013014	3.7006	0	0.711036	0.191045	1670	1969	1765	1947	1927	1912	1737	1404	1828	1897	1853.5	1929	1758
15030204	2783.02	AZ	Arizona	0.00372389	2.49464	0.352987	0.495644	0.459494	0.111016	0.00451767	2.81459	0.00551185	5.52329	0	2.70597	0.154811	1983	1461	1485	1833	1983	1950	1867	1445	1895	1649	1853.5	1576	1831
15040001	5133.27	NM	New Mexico	0.00183633	0.0352233	0.0452357	0.0669029	1.09651	0.186342	0.00116467	3.3189	7.75813e-05	4.24562	0	0.923798	0.0675309	2015	2089	1885	2016	1819	1839	2031	1314	2075	1818	1853.5	1891	1983
15040002	5305.34	NM	New Mexico	0.0581007	0.140319	0.303696	0.677403	1.32174	0.230643	0.00329833	2.65518	0.0161911	3.57429	0	0.8739	0.436667	1705	2009	1531	1777	1768	1793	1902	1515	1803	1919	1853.5	1897	1119
15040003	5863.71	NM	New Mexico	0.0433141	0.602295	0.345785	0.679995	1.1188	0.211642	0.002144	2.56009	0.0175783	3.78079	0	1.19282	0.363087	1758	1839	1494	1775	1813	1815	1979	1566	1787	1885	1853.5	1843	1315
15040004	7257.38	NM	New Mexico	0.0537651	0.0934837	0.0633642	0.0836932	0.878801	0.159034	0.000658	3.65564	0.000614527	4.50299	0.00139742	0.793536	0.0954063	1716	2039	1852	2004	1870	1872	2066	1236	2016	1785	1578	1912	1939
15040005	7171.8	AZ	Arizona	0.266169	2.3834	0.527499	1.81531	0.699687	0.149735	0.0026045	2.84632	0.0553196	4.76064	0.0307123	1.70086	0.516274	1340	1474	1367	1515	1917	1891	1945	1431	1623	1747	1312	1742	908
15040006	5829.1	AZ	Arizona	0.0175813	1.89597	0.992995	2.09122	1.21205	0.28167	0.00429533	2.73224	0.0719291	4.48225	0	1.80006	0.537412	1864	1562	1150	1457	1790	1747	1878	1479	1575	1788	1853.5	1721	842
15040007	2786.71	AZ	Arizona	0.182651	0.821211	0.0269916	0.0568866	0.565639	0.110907	0.00276267	3.14003	0.00126199	4.57149	0	1.24731	0.0436181	1447	1784	1939	2021	1953	1951	1934	1346	1984	1774	1853.5	1830	2014
15050100	8619.67	AZ	Arizona	5.75488	6.77971	7.38068	12.7724	12.2919	3.15225	0.0886893	3.34752	0.297914	19.7187	0.0972037	10.8255	0.541251	216	1031	471	710	475	401	1128	1307	1263	788	1067	846	825
15050201	4284.53	AZ	Arizona	0.165611	2.03938	2.89346	6.7165	1.37288	0.325052	0.00580267	2.70512	0.183991	2.1407	0.026629	-0.551842	1.08952	1475	1537	781	1012	1755	1697	1832	1487	1377	2072	1341	2093	26
15050202	4631.54	AZ	Arizona	0.935333	1.75289	0.434306	0.839708	1.1922	0.279703	0.007954	2.70261	0.0433682	5.90588	0.0824322	2.30336	0.267162	887	1583	1425	1734	1793	1748	1769	1489	1663	1616	1100	1634	1573
15050203	5133.36	AZ	Arizona	0.132147	4.36438	0.185651	0.417968	5.88863	1.5122	0.024142	2.65964	0.00818591	11.3244	0	8.51668	0.0467806	1513	1245	1637	1861	953	862	1551	1512	1866	1242	1853.5	986	2011
15050301	5771.66	AZ	Arizona	5.41679	0.964251	0.303708	0.604974	1.6781	0.367343	0.0368197	3.05449	0.025982	10.4818	3.40445	1.99972	0.232263	234	1747	1530	1798	1687	1632	1423	1372	1736	1301	133	1687	1665
15050302	2384.94	AZ	Arizona	8.736	0.72963	0.0468058	0.119829	0.572726	0.118865	0.0548507	3.30438	0.00134396	13.2057	0	1.11181	0.0972926	149	1809	1881	1979	1951	1935	1303	1319	1979	1141	1853.5	1859	1938
15050303	4357.82	AZ	Arizona	1.46076	7.09845	12.5695	24.2584	11.8983	3.06055	0.075987	2.67503	0.520219	8.45903	0.0392459	4.76747	0.835751	665	1016	356	454	498	425	1181	1501	1114	1429	1278	1329	109
15050304	3649.14	AZ	Arizona	0.830245	0.93367	0.621614	1.65226	0.52133	0.113262	0.0592617	2.58702	0.0235101	3.78761	0	0.3346	0.831594	943	1754	1319	1552	1967	1948	1270.5	1554	1753	1882	1853.5	2013	114
15050305	1899.01	AZ	Arizona	0.00437327	1.5698	0.316308	0.851338	1.93816	0.486613	0.0592617	2.22493	0.0070524	4.77487	0	2.49336	0.254533	1974	1615	1519	1729	1611	1480	1270.5	1712	1876	1742	1853.5	1606	1602
15050306	3130.76	AZ	Arizona	0.0345038	4.02472	1.39417	2.64327	5.6231	1.42793	0.103418	2.28483	0.0415119	9.39355	0	7.0123	0.273756	1790	1280	1038	1393	981	902	1071	1692	1668	1366	1853.5	1095	1556
15060101	3241.24	AZ	Arizona	0.00132713	0.681254	0.0591326	0.159143	0.753056	0.133975	0.0027475	4.27279	7.90976e-05	5.47718	0	1.2004	0.117056	2026	1821	1861	1955	1901	1909	1937	1105	2074	1655	1853.5	1841	1903
15060102	1653.01	AZ	Arizona	0.37959	0.039576	0.0289095	0.0572587	0.71322	0.118804	0.00233333	4.66446	0.00222946	5.65203	0	0.607872	0.0860863	1232	2086	1932	2020	1911	1936	1968	1020	1953	1638	1853.5	1947	1953
15060103	5579.21	AZ	Arizona	0.212036	0.259795	0.0422649	0.0796236	0.97383	0.212926	0.00312333	3.95338	0.000255087	5.15188	0.0357868	0.983595	0.0748892	1403	1952	1892	2006	1845	1814	1912	1170	2052	1687	1292	1880	1970
15060104	1838.82	AZ	Arizona	0.0255205	0.0381317	0.00637757	0.0141288	0.442369	0.0753813	0.003144	4.49911	0.000880834	4.92514	0	0.398249	0.0342618	1828	2088	2015	2059	1988	2000	1910	1053	2008	1714	1853.5	1995	2023
15060105	2715.83	AZ	Arizona	0.170894	0.00799367	0.0524568	0.086217	0.556215	0.107269	0.00323	4.10893	0.000922936	4.70623	0	0.424102	0.168947	1469	2103	1869	2001	1954	1956	1905	1139	2005	1753	1853.5	1988	1802
15060106	2584.46	AZ	Arizona	30.9335	5.22968	5.90348	8.80278	8.43127	1.96512	0.238471	5.97584	0.254561	45.9444	19.9755	9.0511	0.493046	35	1163	537	875	724	720	668	627	1300	152	19	947	974
15060201	5578.16	AZ	Arizona	0.0791452	0.054151	0.0889381	0.157491	0.541801	0.104917	0.00540533	2.89416	0.00607043	3.40119	0	0.428552	0.268736	1648	2066	1805	1957	1961	1965	1843	1417	1887	1940	1853.5	1985	1570
15060202	6496.46	AZ	Arizona	1.19965	0.0508673	0.0866059	0.142422	0.53769	0.104071	0.00583533	3.58874	0.0029224	5.22289	0.0326126	0.431592	0.248116	765	2074	1809	1963	1962	1967	1829	1250	1946	1678	1302	1983	1625
15060203	5093.64	AZ	Arizona	0.576456	1.43629	0.234794	0.361329	3.1475	0.711323	0.104698	4.22848	0.0110327	8.65557	0.0807835	3.75697	0.0877374	1084	1643	1595	1873	1355	1288	1065	1113	1841	1419	1108	1462	1948
15070101	5206.76	AZ	Arizona	0.602116	5.11484	8.72673	12.93	8.63611	1.99175	0.344086	2.88564	0.2237	11.3877	0.130532	7.77961	0.624348	1066	1170	439	703	717	707	519	1420	1328	1238	968	1037	611
15070102	7167.73	AZ	Arizona	12.1767	2.59912	3.17826	4.6932	4.58829	1.04574	0.191997	4.34279	0.113999	21.3382	0.531307	4.74073	0.497481	108	1450.5	752	1171	1121	1083	774	1085	1496	728	515	1332	964
15070103	3772.63	AZ	Arizona	0.267323	2.59912	2.9571	4.26819	4.85116	1.10757	0.176788	3.1609	0.0567057	8.63664	0.0253837	5.08833	0.456173	1339	1450.5	775	1211	1083	1042	810	1344	1620	1422	1350	1292	1073
15070104	5002.53	AZ	Arizona	0.070573	4.40347	9.6624	13.4745	7.69761	1.77196	0.276037	2.80016	0.185872	9.66378	0	6.70289	0.667802	1664	1239	420	675	780	778	590	1450	1372	1354	1853.5	1131	468
15070201	10858.1	AZ	Arizona	0.177033	18.7941	2.94679	7.39225	2.58655	0.606101	0.0777563	2.79492	0.116335	19.3788	0	16.4454	0.310108	1457	573	776	960	1448	1387	1169	1453	1488	804	1853.5	589	1463
15070202	2784.04	AZ	Arizona	0.0823692	5.34158	0.65166	1.49584	5.79104	1.33357	0.280791	2.42101	0.0207482	11.739	0	8.97562	0.142849	1631	1152	1303	1582	961	945	582	1624	1767	1223	1853.5	955	1862
15070203	4263.09	AZ	Arizona	0.00705954	9.53201	0.0371251	0.0960217	1.60336	0.369697	0.0925983	2.37906	0.00050783	13.1855	0	10.7073	0.00888818	1940	868	1908	1991	1704	1627	1109	1650	2022	1143	1853.5	855	2063
15080101	5580.57	AZ	Arizona	0.0468387	0.72963	0.108335	0.318213	0.339291	0.0728206	0.0592617	2.23399	0.000928386	3.12631	0	0.78715	0.287881	1747	1810	1764	1881	2025	2006	1270.5	1708	2004	1967	1853.5	1918	1520
15080102	1098.32	AZ	Arizona	0.00371576	0.72963	0.00106389	0.0028293	0.0376318	0.00805218	0.0592617	2.27272	0.000393029	3.09314	0	0.757837	0.0037195	1984	1808	2057	2086	2100	2099	1270.5	1697	2036	1976	1853.5	1921	2080
15080103	1287.23	AZ	Arizona	0	13.4775	0.0016787	0.0045841	0.254719	0.0597517	0.0289787	2.37134	0	16.0698	0	13.6695	0.000335239	2110	707	2053	2080	2054	2039	1495	1656	2102.5	988	1853.5	695	2092
15080200	332.24	AZ	Arizona	0.00380899	0.397818	0.000100091	0.000272488	0.0185734	0.00350886	0.0151487	2.87174	0	3.30341	0	0.41271	0.000659804	1980	1904	2074	2092	2105	2105	1650	1424	2102.5	1950	1853.5	1991	2090
15080301	3119.89	AZ	Arizona	0.373627	1.93361	0.591979	1.22943	0.732926	0.176274	0.00723467	2.61	0.0888439	4.84367	0	1.94166	0.387699	1238	1553	1331	1644	1905	1850	1786.5	1545	1545	1727	1853.5	1696	1239
15080302	1117.65	AZ	Arizona	0.000617447	1.75132	0.00769207	0.017291	0.485755	0.116074	0.00723467	2.72947	0.000366198	4.84872	0	2.11177	0.00812141	2055	1585	2010	2054	1976	1940	1786.5	1481	2038	1725	1853.5	1671	2064
15080303	381.343	NM	New Mexico	9.90973e-05	0.657611	0.540723	1.06097	0.708539	0.147496	0.000556	2.75337	0.0014431	3.45243	0	0.699853	0.602541	2087	1825	1356	1687	1913	1898	2073	1471	1977	1936	1853.5	1932	666
16010101	5202.97	UT	Utah	0.174231	2.15381	1.31362	3.78991	3.35291	0.628161	0.0252527	2.13396	0.173874	4.73571	0.0665959	2.57615	0.595331	1462	1514	1056	1268	1317	1363	1534	1755	1390	1750	1165	1597	682
16010102	2122.72	WY	Wyoming	0.0219909	1.56477	3.46607	6.02608	3.61221	0.660137	0.0234953	2.01655	0.125544	4.01888	0.00636022	2.08238	0.743184	1841	1620	727	1062	1267	1324	1558	1800	1470	1851	1519	1673	257
16010201	3281.27	ID	Idaho	0.196122	1.57482	3.49898	7.5217	5.48403	0.988469	0.0183797	2.07475	0.21743	4.33691	0.0802391	2.26509	0.768557	1432	1614	725	946	998	1104	1617	1775	1335	1807	1111	1640	208
16010202	3323.54	ID	Idaho	0.697619	5.82217	19.0609	31.3234	14.7515	3.24464	0.133369	2.18174	0.764229	8.07919	0.114086	5.8307	0.843067	1003	1092	281	370	346	380	940	1732	977	1456	1018	1214	103
16010203	2289.8	UT	Utah	2.08927	4.06808	8.45542	11.7834	16.186	3.70962	0.138697	2.9947	0.333021	18.4391	1.86934	13.5495	0.465142	511	1275	447	752	289	310	922	1392	1229	854	216	706	1043
16010204	3242.25	UT	Utah	0.873419	3.34119	9.51203	17.0576	4.21246	0.822778	0.007954	2.178	0.598786	2.24468	0.155643	-0.21591	1.01282	919	1354	425	579	1172	1211	1768	1736	1059	2068	921	2086	38
16020101	3014.37	UT	Utah	0.312566	0.300316	1.40257	2.16515	3.34562	0.607575	0.017123	3.01783	0.0940095	5.6233	0.183217	2.36979	0.477437	1278	1937	1037	1445	1318	1385	1630	1386	1534	1640	854	1627	1020
16020102	3421.9	UT	Utah	8.54306	2.23753	7.47298	10.4666	6.29777	1.27807	0.432586	3.81677	0.405532	17.056	5.14495	4.66915	0.691515	151	1499	467	801	911	965	453	1191	1185	930	95	1346	384
16020201	3483.04	UT	Utah	5.49201	2.59414	6.64183	9.9639	7.56302	1.59554	0.381504	2.77925	0.324093	13.8923	2.46059	5.56364	0.641692	228	1452	502	826	794	839	491	1460	1236	1095	175	1246	567
16020202	2494.6	UT	Utah	2.36296	3.07651	5.12139	7.84488	9.17728	1.9333	0.402217	3.3736	0.305539	13.7358	0.589738	7.90254	0.498169	452	1393	589	926	684	726	474	1299	1256	1105	486	1029	960
16020203	1776.92	UT	Utah	2.14066	0.784909	3.02403	4.01617	3.476	0.6584	0.105471	3.46149	0.147897	8.31799	0	2.75826	0.592842	497	1789	769	1241	1300	1328	1058	1274	1437	1437	1853.5	1569	689
16020204	2107.79	UT	Utah	29.1429	0.858805	1.84696	2.76957	1.56628	0.278697	4.32969	4.51201	0.307939	39.2084	16.0247	1.53172	0.643892	41	1777	931	1376	1716	1753	56	1049	1253	230	25	1772	554
16020301	8069.65	UT	Utah	0.00250199	0.615734	0.916189	1.14681	1.9024	0.398306	0.000911	1.91146	0.0182918	3.80408	0	1.9075	0.375472	2003	1833	1178	1662	1620	1583	2055	1836	1783	1880	1853.5	1702	1273
16020302	1896.82	UT	Utah	0	0.778361	0.568862	0.743787	2.83723	0.583309	0.001234	2.05316	0.000368009	4.91175	0	2.85773	0.206521	2110	1791	1339	1758	1407	1405	2028	1781	2037	1715	1853.5	1561	1735
16020303	2461.86	UT	Utah	7.32211e-06	0.930727	0.733317	0.999614	2.8959	0.620884	0.00108733	1.59141	0.000271518	4.53195	0	2.93972	0.253752	2100	1757	1259	1697	1398	1371	2039	1943	2048	1780	1853.5	1556	1604
16020304	3128.53	UT	Utah	0.901867	0.149708	1.67224	2.12988	0.612555	0.107326	0.005486	2.43198	0.147563	3.53662	0.103226	0.344856	0.86065	902	2000	971	1450	1940	1955	1840.5	1620	1438	1927	1050	2011	88
16020305	2106.67	UT	Utah	0.0390326	0.149708	0.639531	0.960236	0.610757	0.106859	0.005486	1.99373	0.0234908	2.37115	0	0.356391	0.729315	1775	2001	1310	1702	1941	1960	1840.5	1810	1754	2058	1853.5	2009	294
16020306	14177	UT	Utah	0.0271556	0.196209	0.180593	0.244473	0.858886	0.162756	0.00408	1.41431	0.00396147	2.274	0	0.83242	0.227017	1823	1981	1643	1912	1875	1868	1884	1992	1926	2065	1853.5	1907	1681
16020307	3971.32	NV	Nevada	0.00207033	0.080056	0.102289	0.274995	2.0106	0.380973	0.00100967	1.34008	0.0121508	2.88013	0	1.54913	0.150754	2010	2048.5	1771	1901	1589	1614	2046	2012	1830	2011	1853.5	1766	1841
16020308	11801.6	UT	Utah	0.000956499	1.2657	0.293276	0.504868	2.80817	0.558665	0.004604	1.35755	0.00762208	4.66673	0	3.31124	0.132299	2039	1679	1541	1829	1413	1426	1866	2010	1871	1760	1853.5	1516	1875
16020309	5855.82	UT	Utah	0.00774695	3.462	5.53397	10.2689	4.75165	0.978043	0.007173	1.67293	0.213855	4.18849	0	2.7145	0.790926	1934	1343	555	812	1101	1111	1788	1916	1340	1829	1853.5	1575	169
16020310	4527.12	UT	Utah	8.15982e-05	1.99904	0.235911	0.358362	3.00311	0.600438	0.271321	1.52388	0.00173356	6.07454	0	4.28099	0.077244	2089	1542	1594	1875	1384	1392	599	1965	1965	1598	1853.5	1394	1964
16030001	3116.43	UT	Utah	0.0600645	0.25255	1.59345	1.90696	1.51246	0.293932	0.00224533	2.6997	0.05921	3.91957	0	1.21677	0.610475	1696	1955	989	1491	1731	1733	1970	1492	1615	1867	1853.5	1837	646
16030002	3216.93	UT	Utah	0.017907	0.263406	0.973076	1.1761	2.47949	0.503424	0.00133133	2.63931	0.0312178	4.69499	0	2.06767	0.362572	1862	1951	1160	1654	1468	1466	2021	1525	1712	1754	1853.5	1674	1318
16030003	4796.93	UT	Utah	0.279007	0.952027	6.62632	8.01048	6.1754	1.33119	0.00811533	2.6963	0.142377	7.3955	0	4.55445	0.637527	1318	1751	503	918	921	948	1763	1494	1443	1490	1853.5	1360	574
16030004	2229.83	UT	Utah	0.617623	1.19634	10.2186	13.1105	9.23077	1.91045	0.0152987	2.91982	0.345389	9.17757	0.168281	5.97022	0.687107	1054	1691	404	694	678	733	1645	1406	1220	1378	893	1198	402
16030005	10621.4	UT	Utah	0.0755425	0.762675	5.8004	7.13083	2.31367	0.495458	0.00192133	2.18209	0.123518	3.51001	0.0019932	1.37398	0.838447	1655	1793	541	987	1510	1473	1993	1731	1473	1928	1569	1807	108
16030006	8523.06	UT	Utah	0.294796	1.00122	6.14857	6.89381	2.42216	0.491728	0.0176997	2.49038	0.0852664	4.98929	0	2.27167	0.752149	1297	1735	528	998	1481	1476	1623	1595	1551	1705	1853.5	1639	233
16030007	4472.62	UT	Utah	0.0845181	0.761673	5.02234	5.79923	2.80038	0.573659	0.00322933	2.39568	0.0704014	4.69494	0	2.28191	0.717626	1628	1794	599	1072	1416	1413	1906	1641	1583	1755	1853.5	1637	319
16030008	2078.94	UT	Utah	0.00680152	1.11068	1.92442	2.46171	3.21593	0.689488	0.000894333	1.9153	0.0365924	5.02283	0	3.13642	0.439738	1944	1707	910	1419	1345	1301	2057	1835	1692	1702	1853.5	1533	1112
16030009	3613.93	UT	Utah	0	1.01595	0.673226	0.871612	3.1006	0.657109	0.000985	1.7045	0.000613139	4.96654	0	3.26167	0.210877	2110	1730	1288	1724	1365	1330	2050	1906	2017	1710	1853.5	1521	1717
16040101	7133.03	NV	Nevada	0.226604	0.121182	0.482721	1.3029	1.85771	0.349579	0.000884	1.36538	0.0447351	2.402	0	0.853873	0.604096	1382	2023	1398	1624	1635	1658	2060	2008	1658	2054	1853.5	1901	658
16040102	2586.51	NV	Nevada	0.00361731	0.080056	0.0159562	0.0543895	1.93621	0.364981	0.00100967	1.20015	0.00108579	2.81762	0	1.61393	0.0326013	1988	2048.5	1977	2022	1613	1635	2045	2052	1994	2018	1853.5	1758	2025
16040103	3382.81	NV	Nevada	0.212045	0.0856527	0.437736	1.34118	1.71737	0.323043	0.000878667	1.52706	0.0371414	2.31652	0	0.613678	0.686075	1402	2044	1423	1614	1676	1701	2061	1962	1689	2060	1853.5	1946	407
16040104	2605.15	NV	Nevada	0.000484377	0.792905	0.926902	1.44126	1.00894	0.183015	0.0002995	1.5137	0.0132019	2.61895	0	1.11767	0.563227	2062	1786	1173	1596	1839	1845	2096	1967	1826	2040	1853.5	1857	765
16040105	8286	NV	Nevada	0.00907921	0.612732	1.82046	2.48385	1.26027	0.230081	0.000288	1.23825	0.0141773	2.22716	0	0.993715	0.714249	1920	1835	942	1415	1783	1794	2097	2041	1820	2070	1853.5	1878	325
16040106	2349.35	NV	Nevada	0.000750114	0.165492	0.338529	0.681491	1.70823	0.319824	0.000604	1.1675	0.0057302	2.37979	0	1.21667	0.359028	2050	1991	1501	1774	1680	1706	2068	2058	1891	2056	1853.5	1838	1329
16040107	6160.36	NV	Nevada	0.0427465	0.281917	2.32605	2.82928	1.04894	0.192919	0.0003345	1.573	0.0310092	2.25079	0.0129542	0.665715	0.809523	1760	1942	851	1371	1833	1834	2092	1947	1713	2066	1447	1938	137
16040108	6718.2	NV	Nevada	0.178908	0.445822	4.47889	5.26737	1.1005	0.229736	0.000463	1.21242	0.0411635	1.91989	0.0124106	0.569263	0.902467	1453	1882	637	1117	1818	1795	2078	2050	1669	2080	1450	1954	71
16040109	4612.94	NV	Nevada	0.0161464	0.751193	3.39163	4.6862	1.68424	0.30904	0.000599	1.0596	0.048153	1.90816	0	0.879975	0.841907	1871	1798	738	1172	1685	1717	2070	2072	1644	2082	1853.5	1896	104
16040201	9128.13	NV	Nevada	0.00578199	1.53387	2.70173	3.66764	1.96488	0.376383	0.000910333	0.938984	0.0246902	3.10213	0	2.18114	0.627078	1954	1625	805	1279	1603	1618	2056	2089	1744	1972	1853.5	1658	603
16040202	8481.71	NV	Nevada	0.00149942	0.724363	0.693609	0.922015	1.35965	0.256418	0.000431	0.967626	0.00639423	2.56875	0	1.60559	0.364779	2020	1814	1280	1719	1759	1774	2082	2087	1883	2042	1853.5	1761	1306
16040203	6376.57	NV	Nevada	0.00341053	0.273183	0.519516	0.609145	0.64071	0.120325	0.0459153	1.10156	0.00577003	1.85482	0	0.709709	0.461875	1992	1944	1373	1796	1933	1930	1359	2066	1890	2085	1853.5	1931	1055
16040204	3357.46	NV	Nevada	1.73745e-05	0.175526	0.150938	0.178116	0.5364	0.100601	0.056606	1.05578	0.00119174	1.69655	0	0.585337	0.233303	2096	1986	1683	1942	1963	1972	1291	2074	1991	2087	1853.5	1952	1661
16040205	2998.4	NV	Nevada	0.000268064	0.788395	0.190461	0.263079	1.77899	0.317282	0.000452	0.860665	0.00176831	3.03887	0	2.17926	0.107716	2073	1788	1631	1904	1657	1709	2079	2100	1963	1983	1853.5	1660	1923
16050101	1312.7	CA	California	2.72563	0.886466	0.00471283	0.00973801	1.45562	0.293813	0.1836	2.61619	0	7.56866	0	2.04324	0.00474335	410	1769	2028	2068	1737	1734	790	1539	2102.5	1479	1853.5	1679	2078
16050102	3152.78	NV	Nevada	6.82173	0.55482	1.15195	1.27539	0.881289	0.17174	0.072471	2.56206	0.0143993	10.5972	1.86675	1.15532	0.524698	184	1853	1096	1631	1868	1857	1196	1565	1818	1291	217	1850	881
16050103	3587.84	NV	Nevada	0.0479794	0.179528	0.321646	0.376882	0.509433	0.0994831	0.0472237	1.33505	0.00443545	1.96449	0	0.538677	0.411642	1744	1984	1512	1870	1969	1975	1346	2014	1918	2079	1853.5	1963	1172
16050104	4304.46	NV	Nevada	0.187848	0.567081	0.342908	0.397798	1.27944	0.286419	0.00169567	1.33154	0.00341827	3.0263	0	1.50863	0.208662	1441	1849	1496	1867	1774	1740	2006	2016	1935	1986	1853.5	1778	1725
16050201	2482.68	NV	Nevada	2.23667	0.661742	2.72257	3.63992	1.21637	0.265376	0.0917247	2.70776	0.0977737	5.73154	0	0.793163	0.821081	474	1823	803	1281	1789	1767	1114	1486	1528	1632	1853.5	1913	126
16050202	2148.98	NV	Nevada	0.597362	3.0029	1.33564	1.55587	2.78551	0.686923	0.105911	2.01845	0.0148419	7.60298	0.0094385	4.8961	0.241146	1072	1401	1051	1573	1417	1306	1056	1799	1814	1477	1484	1313	1641
16050203	5633.17	NV	Nevada	0.257844	0.523626	4.24752	5.09261	2.50703	0.541342	0.00342033	1.29865	0.0569896	3.20413	0.0570105	1.70121	0.749595	1348	1858	652	1138	1462	1443	1897	2024	1619	1961	1204	1741	240
16050301	3110.41	NV	Nevada	0.0138498	1.88639	1.03234	1.33109	1.31482	0.316325	0.00867767	2.74051	0.0308133	5.34918	0	2.61695	0.337152	1882	1563	1138	1616	1769	1710	1752	1476	1714	1666	1853.5	1590	1387
16050302	2698.12	NV	Nevada	0.110214	1.75464	5.72678	6.78151	1.95519	0.467525	0.0270067	2.51536	0.125814	4.84017	0	2.3134	0.745638	1560	1582	545	1005	1607	1502	1515	1580	1468	1729	1853.5	1631	250
16050303	2315.83	NV	Nevada	0.220293	3.28021	10.3407	11.8832	1.61393	0.399312	0.007328	1.80596	0.122668	4.98589	0	3.07498	0.794429	1389	1362	400	747	1699	1579	1783	1871	1476	1708	1853.5	1541	161
16050304	2093.5	NV	Nevada	0.111255	0.00600733	0.211366	0.215344	0.101044	0.0180549	0.000334	2.21077	0.00455155	2.40737	0	0.089569	0.706248	1554	2108	1616	1925	2092	2092	2093	1721	1915	2053	1853.5	2064	344
16060001	10470.5	NV	Nevada	0.000523997	0.425361	0.633954	0.814066	1.82541	0.391155	0.001366	1.36715	0.00434562	3.04855	0	1.68385	0.325898	2059	1893	1313	1742	1648	1589	2018	2006	1920	1980	1853.5	1745	1420
16060002	5390.74	NV	Nevada	0.00363574	0.203482	0.162881	0.179254	0.750815	0.151888	0.0005095	1.84679	0.00244604	2.63697	0	0.788482	0.18523	1986	1976	1669	1941	1902	1884	2075	1856	1950	2037	1853.5	1917	1771
16060003	5309.6	NV	Nevada	0.0285043	0.130499	0.175051	0.202474	0.161665	0.03555	0.000514	2.25713	0.00349432	2.51534	0	0.232685	0.465288	1818	2016	1653	1931	2084	2077	2074	1699	1932	2046	1853.5	2042	1042
16060004	4942.74	NV	Nevada	0.0204872	0.221879	0.940487	1.14131	0.795834	0.148921	0.000427	1.76122	0.0178346	2.4501	0	0.685801	0.624653	1851	1968	1172	1664	1891	1897	2083	1887	1785	2051	1853.5	1935	609
16060005	8089.58	NV	Nevada	0.00828237	0.566134	1.10791	1.45848	0.720532	0.1323	0.0002225	1.84184	0.0298505	2.65415	0	0.833649	0.636299	1928	1850	1111	1591	1909	1911	2098	1859	1716	2034	1853.5	1905	577
16060006	3742.14	NV	Nevada	0.00026946	0.216041	0.610505	0.725366	0.457818	0.0845828	0.0003785	1.80273	0.0192556	2.27779	0	0.49367	0.595032	2072	1973	1323	1764	1984	1988	2088	1873	1778	2064	1853.5	1971	684
16060007	10657.7	NV	Nevada	0.00120427	0.102963	0.383892	0.91136	1.26473	0.236308	0.0006435	1.68062	0.025226	2.28638	0	0.629144	0.591599	2030	2035	1463	1720	1781	1789	2067	1911	1740	2062	1853.5	1943	698
16060008	13769.3	NV	Nevada	0.0374277	0.116249	0.431031	0.498015	0.902129	0.167025	0.000439	1.84884	0.0181191	2.67107	0	0.802487	0.382941	1780	2026	1432	1832	1858	1865	2081	1854	1784	2031	1853.5	1911	1252
16060009	5618.74	NV	Nevada	0.000381433	0.127591	0.4336	0.479378	0.409504	0.0784506	9.35e-05	2.27792	0.00980799	2.69126	0	0.422674	0.531431	2069	2018	1427	1840	1999	1997	2101	1694	1851	2030	1853.5	1990	860
16060010	7147.33	NV	Nevada	0.00426029	0.268576	1.49466	1.72885	0.105437	0.01902	0.0004475	2.6543	0.0184568	2.77981	0	0.139256	0.925456	1979	1947	1016	1534	2090	2091	2080	1516	1782	2022	1853.5	2060	67
16060011	8395.12	NV	Nevada	0.00476893	0.11399	0.104858	0.120304	0.17435	0.0386535	0.00059	2.6607	0.00304256	2.9003	0	0.237284	0.336433	1970	2028	1768	1978	2082	2069	2071	1510	1942	2004	1853.5	2040	1388
16060012	12224.1	NV	Nevada	0.000817161	0.0505093	0.289963	0.344611	0.244246	0.0535959	0.0007375	2.05961	0.00652891	2.24768	0	0.193041	0.640955	2048	2076	1545	1878	2056	2043	2064	1779	1881	2067	1853.5	2052	568
16060013	7140.91	NV	Nevada	8.29943e-05	0.0930753	0.133439	0.14929	0.18968	0.0423694	0.000674	3.01635	0.000236542	3.24165	0	0.224772	0.399104	2088	2040	1720	1959	2071	2062	2065	1387	2053	1956	1853.5	2043	1196
16060014	13290.4	NV	Nevada	0.0057626	0.0925667	0.120594	0.133658	0.308789	0.0613444	0.057524	2.75641	0.00241001	3.14665	0	0.329358	0.288668	1955	2041	1742	1971	2036	2036	1286	1470	1951	1966	1853.5	2015	1517
16060015	7415.55	NV	Nevada	0.3778	0.138183	0.123131	0.161299	1.08085	0.259473	0.216184	4.01072	0.00940569	5.52609	0	0.930793	0.147697	1235	2011	1735	1952	1821	1772	722	1158	1855	1648	1853.5	1889	1850
17010101	5705.52	MT	Montana	0.147826	0.136825	0.147911	0.225189	0.147749	0.0230187	0.0375433	1.94232	0.00953424	2.31197	0.0230186	0.193813	0.537441	1499	2012	1691	1920	2086	2088	1415	1829	1853	2061	1369	2050	841
17010102	2182.97	MT	Montana	0.00668525	0.38583	0.149073	0.262449	0.302048	0.0503811	0.0744547	1.67484	0.00345243	2.28011	0	0.527574	0.332204	1946	1907	1688	1905	2038	2052	1189	1914	1933	2063	1853.5	1964	1399
17010103	1598.15	MT	Montana	0.0098035	0.131963	0.0260847	0.0381951	0.175094	0.0267974	0.0375433	2.14101	0.000133959	2.45651	0	0.268283	0.124626	1915	2014	1943	2036	2081	2086	1416	1749	2066	2049	1853.5	2033	1891
17010104	2282.86	ID	Idaho	0.153674	2.86885	0.691823	1.79993	0.196414	0.0363487	0.0346993	2.02798	0.134966	4.13717	0.0365671	2.05578	0.466823	1489	1413	1284	1520	2070	2075	1437	1792	1453	1836	1290	1677	1040
17010105	537.637	ID	Idaho	0.0534342	2.02413	0.0227202	0.0387855	0.205916	0.0379753	0.0343437	2.08981	0.00101194	4.3536	0	2.17702	0.017504	1719	1539	1953	2033	2069	2073	1440	1772	1999	1804	1853.5	1662	2052
17010106	105.875	MT	Montana	0	0.131963	0	0	0.00538794	0.0008246	0	2.82295	0.00026687	2.95948	0	0.136793	0	2110	2015	2100.5	2106	2108	2108	2108.5	1440	2050	1998	1853.5	2061	2106
17010201	4856.23	MT	Montana	0.613963	0.905898	2.26216	3.95417	2.60282	0.5238	0.135272	1.55239	0.0967109	3.59454	0.273158	1.38962	0.739956	1055	1762	858	1250	1442	1454	935	1952	1531	1913	738	1803	267
17010202	4712.86	MT	Montana	0.0634651	0.75281	1.11386	1.97327	2.9387	0.520456	0.0748577	1.73716	0.0638468	4.18713	0.0217879	2.37549	0.453754	1684	1797	1107	1476	1394	1456	1185	1894	1601	1830	1379	1626	1080
17010203	5990.08	MT	Montana	0.0531258	1.00583	1.03953	1.86218	1.79237	0.381325	0.240345	1.89772	0.0565775	3.78541	0	1.6508	0.530086	1720	1733	1135	1504	1652	1613	665	1842	1621	1883	1853.5	1752	866
17010204	5140.05	MT	Montana	0.774966	0.205214	0.529794	0.797862	0.472974	0.0794747	0.183773	2.02744	0.0359805	3.31682	0.376326	0.366625	0.685162	973	1975	1363	1745	1978	1994	789	1793	1696	1948	626	2004	408
17010205	7401.7	MT	Montana	0.576239	1.48937	1.79604	2.93278	3.13231	0.5749	0.214418	1.80045	0.0832178	5.50114	0.0352773	2.99326	0.494897	1085	1634	944	1358	1360	1410	725	1875	1556	1651	1293	1550	971
17010206	2481.54	MT	Montana	0.00316052	1.50285	0.112784	0.235721	0.423227	0.0801173	0.166733	2.15877	0.011632	4.05168	0	1.73465	0.119633	1995	1629.5	1756	1916	1995	1992	847.5	1744	1837	1845	1853.5	1735	1899
17010207	2939.43	MT	Montana	0.00662816	1.50285	0.162245	0.359914	0.693868	0.131325	0.166733	2.50416	0.00343329	4.54524	0	1.87115	0.161319	1949	1629.5	1671	1874	1920	1913	846	1586	1934	1777	1853.5	1712	1815
17010208	3084.46	MT	Montana	1.31722	2.31954	2.69448	5.25658	2.7453	0.45925	0.168866	1.45874	0.167714	4.98833	0.217078	2.21121	0.7039	722	1485	806	1118	1425	1513	837	1981	1404	1706	804	1653	352
17010209	4340.52	MT	Montana	0.00243237	1.36359	0.0995317	0.207059	1.19103	0.24988	0.162011	2.37242	0.000814388	4.73408	0	2.19803	0.0860918	2006	1661	1777	1929	1795	1778	862	1653	2010	1751	1853.5	1655	1952
17010210	2018.38	MT	Montana	0.681482	1.29194	1.68685	3.48078	0.644918	0.121261	0.166733	1.82441	0.109298	2.69429	0.123453	0.130962	0.96374	1017	1675	967	1305	1930	1928	847.5	1866	1505	2028	989	2063	48
17010211	1888.1	MT	Montana	0.118077	2.61553	0.482962	0.82426	3.88769	0.635786	0.309619	2.13576	0.0368527	8.08959	0	5.56299	0.129048	1542	1447	1397	1737	1225	1355	546	1752	1691	1455	1853.5	1247	1880
17010212	5202.81	MT	Montana	0.214705	2.27117	5.00802	7.5559	3.46406	0.563601	0.155936	1.39544	0.227158	4.38984	0.0145097	2.85091	0.726053	1396	1489	603	942	1303	1422	875	1999	1325	1801	1432	1563	297
17010213	6051.77	MT	Montana	0.0918706	0.445444	0.152344	0.260365	1.26547	0.199804	0.0390527	2.05533	0.0104098	3.58934	0.00649374	1.4135	0.155548	1603	1883	1682	1906	1779	1827	1403	1780	1847	1916	1516	1797	1829
17010214	3141.11	ID	Idaho	0.683085	1.53761	0.349477	1.53223	0.8966	0.154417	0.155902	2.10397	0.0255796	4.03999	0.248324	1.12262	0.577145	1014	1624	1487	1577	1860	1879	876	1765	1738	1846	766	1856	739
17010215	2476.99	ID	Idaho	0.0851498	1.01334	0.0438469	0.196133	1.26808	0.249155	0.0587827	1.9878	0.00210265	4.01171	0	1.88208	0.094376	1623	1731	1887	1933	1777	1779	1273	1812	1956	1854	1853.5	1706	1940
17010216	2828.15	WA	Washington	0.135618	0.565554	0.203747	0.762832	2.08996	0.460855	0.00878633	1.76598	0.0172601	3.54596	0.0472448	1.65283	0.315786	1508	1851	1621	1750	1566	1511	1749	1884	1792	1925	1240	1751	1447
17010301	2322.03	ID	Idaho	0.0100134	1.85088	0.00340813	0.0158309	0.186434	0.0308314	0.226605	2.36902	0.000499892	4.59969	0	1.99456	0.00787454	1913	1567	2038	2057	2072	2083	696	1659	2023	1769	1853.5	1688	2066
17010302	774.407	ID	Idaho	0.870331	1.54068	0.00590755	0.046416	0.0362876	0.00572172	0.017837	2.32886	0.00123276	4.74777	0.681397	1.53197	0.0294072	922	1622	2020	2026	2102	2104	1622	1678	1987	1749	445	1771	2030
17010303	1707.21	ID	Idaho	1.17493	4.09118	0.692157	3.95932	0.74652	0.125581	0.852911	2.039	0.0777412	5.51179	0.00263607	1.52269	0.722238	775	1270	1283	1249	1903	1922	262	1788	1564	1650	1556	1776	308
17010304	4780.72	ID	Idaho	0.104861	4.48725	0.0325901	0.448403	0.276469	0.0501202	0.0289283	2.18131	0.00673923	6.61289	0.000742472	4.30453	0.0943424	1571	1230	1923	1851	2048	2053	1497	1733	1877	1552	1588	1392	1941
17010305	1523.24	ID	Idaho	11.5818	7.65955	0.671805	4.04445	1.51893	0.267741	0.77165	2.45609	0.122995	20.3476	1.12726	5.66109	0.416716	113	974	1290	1239	1728	1765	279	1613	1475	772	317	1230	1163
17010306	1793.52	WA	Washington	1.90935	12.7008	5.23354	44.3622	2.08619	0.377439	0.417926	1.7831	0.936048	-20.6088	0.475973	-23.7831	2.15569	549	732	577	262	1567	1617	462	1880	910	2114	546	2114	4
17010307	2313.18	WA	Washington	2.49969	7.64222	2.05471	12.9174	2.61435	0.544189	0.149133	1.51513	0.259198	3.0136	3.86821	-0.891155	1.0741	429	975	884	704	1440	1440	895	1966	1292	1989	121	2095	28
17010308	1836.93	WA	Washington	3.47441	9.03006	1.97366	8.71045	2.92872	0.578536	0.463188	2.03924	0.194813	10.6203	0	4.83828	0.642898	338	891	899	880	1395	1408	436	1787	1360	1288	1853.5	1323	560
17020001	5376.14	WA	Washington	0.0898253	3.14981	0.463615	1.97302	2.14669	0.506988	0.011133	1.25659	0.0653988	4.63765	0	3.3455	0.370972	1609	1384	1406	1477	1545	1464	1712	2036	1598	1765	1853.5	1513	1292
17020002	2670.94	WA	Washington	0.049276	0.611692	0.125355	0.234851	1.17654	0.279406	0.00528833	1.18261	0.00540615	2.63651	0	1.40474	0.143238	1740	1836	1732	1917	1798	1749	1845	2055	1896	2038	1853.5	1801	1861
17020003	2635.28	WA	Washington	0.528473	0.977884	3.44438	5.8508	3.11081	0.699148	0.01997	1.45322	0.0707818	2.98479	0.167405	1.05391	0.847363	1117	1742	732	1068	1364	1295	1602	1985	1580	1994	896	1866	99
17020004	2541.32	WA	Washington	0.05992	0.714426	0.168542	0.313743	4.70218	1.11358	0.004283	1.22479	0.00126755	5.44681	0	4.15908	0.0701443	1697	1815	1662	1883	1108	1039	1879	2048	1982	1658	1853.5	1414	1981
17020005	3467.05	WA	Washington	0.198758	4.90161	1.82188	9.96	1.32423	0.272197	0.014409	0.932625	0.151938	-1.03869	0.0758705	-2.03254	1.25639	1426	1195	941	827	1767	1760	1659	2090	1427	2103	1132	2102	12
17020006	4168.15	WA	Washington	0.275933	1.66831	0.732202	1.66974	0.53423	0.0944277	0.007061	1.01745	0.0448662	2.47101	0.128499	1.21543	0.578732	1324	1601.5	1260	1548	1964	1977	1794	2079	1656	2048	975	1839	735
17020007	1705.4	WA	Washington	0.0195841	1.66831	0.0638889	0.150521	0.286681	0.0507272	0.007061	1.38767	0.010406	3.23195	0.0732938	1.82803	0.0760765	1857	1601.5	1851	1958	2044	2051	1795	2002	1848	1957	1143	1714	1966
17020008	4710.86	WA	Washington	0.0672964	1.66831	0.18611	0.433874	1.55317	0.274532	0.007061	1.39625	0.00476297	4.16979	0.0230889	2.70394	0.138273	1672	1600	1635	1857	1719	1758	1796	1998	1910	1832	1367	1577	1867
17020009	2415.14	WA	Washington	0.216438	2.61248	0.104422	1.34305	0.32431	0.0663611	0.0310923	1.6202	0.0228993	3.49952	0.138573	1.6547	0.448019	1394	1448.5	1769	1613	2029	2022	1463	1935	1759	1930	951	1749	1095
17020010	3878.95	WA	Washington	1.1167	11.9479	2.83116	9.26752	1.98176	0.465034	0.030295	1.23332	0.149442	9.40859	0.155972	7.17772	0.563538	802	767	789	855	1596	1505	1471	2045	1430	1365	920	1083	764
17020011	3440.91	WA	Washington	0.335868	2.61248	0.087262	1.07171	0.322233	0.0659135	0.0310923	1.95266	0.023079	4.20397	0.0848137	1.90743	0.359737	1265	1448.5	1806	1684	2031	2023	1462	1825	1757	1826	1095	1703	1325
17020012	2410.05	WA	Washington	0.0419482	12.0599	2.62817	19.1744	1.44627	0.354536	0.0246967	0.997702	0.465653	-2.3302	0	-2.92889	1.18029	1763	759	816	522	1739	1651	1541	2082	1147	2109	1853.5	2103	16
17020013	4810.44	WA	Washington	0.0781902	19.0605	3.75157	28.9778	1.91138	0.414419	0.005624	1.12288	0.615775	-3.46208	0.0137958	-4.053	1.16261	1651	568	698	385	1619	1565	1834	2063	1052	2110	1438	2108	17
17020014	1595.57	WA	Washington	0.268437	47.078	15.9175	37.0747	7.36595	1.83269	0.0345143	0.916359	0.344016	32.6734	0	31.7981	0.538306	1333	186	311	315	811	762	1438	2093	1222	373	1853.5	195	840
17020015	6425.24	WA	Washington	0.661199	49.453	19.1307	49.4755	6.95504	1.69658	0.0301963	1.04808	0.597188	26.1062	0.321835	24.9639	0.664641	1028	165	279	235	849	801	1473	2077	1061	558	675	341	476
17020016	5415.7	WA	Washington	1.57897	49.4161	22.1025	45.3892	6.0494	1.39896	0.0679957	1.14289	0.548285	33.5697	0.906955	31.3282	0.591642	629	166	248	255	933	917	1216	2061	1088	352	372	207	695
17030001	5539.83	WA	Washington	0.603609	7.14565	1.46566	7.21423	3.65159	0.799365	0.0236207	1.63242	0.154189	6.50895	0.199485	4.40349	0.620968	1065	1014	1020	980	1261	1226	1555	1930	1424	1559	820	1376	620
17030002	2860.95	WA	Washington	0.308819	12.4786	1.05948	3.63606	10.5219	2.43674	0.085225	1.72814	0.0684278	20.1093	0.0314604	18.0556	0.167625	1284	742	1129	1282	584	591	1141	1898	1588	778	1308	550	1804
17030003	7525.95	WA	Washington	2.17534	18.2265	5.1335	20.1771	9.31283	2.16809	0.109576	1.08202	0.259239	13.6945	0.63168	10.5868	0.65587	487	588	587	507	671	667	1042	2069	1291	1109	469	862	504
17040101	4431.06	WY	Wyoming	0.0131715	1.18106	0.138834	0.234667	1.13608	0.201307	0.0293633	2.47522	0.00431276	4.53776	0	2.02432	0.103881	1888	1693	1704	1918	1807	1825	1491	1608	1921	1778	1853.5	1680	1927
17040102	1617.35	WY	Wyoming	0.0130679	1.05681	0.209565	0.409991	1.242	0.22539	0.0297113	2.37492	0.0025404	4.2907	0	1.87554	0.179386	1889	1718	1619	1863	1785	1798	1484	1652	1948	1812	1853.5	1709	1785
17040103	4096.9	WY	Wyoming	0.271072	1.26117	0.318017	0.591531	1.89313	0.357004	0.0226247	2.37189	0.0170847	5.18937	0.180242	2.54087	0.188843	1329	1680	1517	1800	1626	1647	1573	1654	1796	1684	859	1600	1761
17040104	2358.05	ID	Idaho	0.0197294	15.9932	1.92075	6.6232	6.08133	1.34315	0.322079	2.32763	0.114791	18.6984	0	16.1438	0.290913	1856	628	911	1018	929	942	534	1679	1492	839	1853.5	607	1507
17040105	2308.83	WY	Wyoming	0.261581	5.65188	2.56243	5.35798	3.32401	0.637519	0.0199123	2.3549	0.139206	8.17921	0.0067718	5.68202	0.485324	1344	1107	823	1108	1322	1350	1603	1671	1448	1447	1512	1229	995
17040201	1458.28	ID	Idaho	1.19648	30.4691	52.9143	104.332	13.7551	3.08006	0.229989	1.39036	0.775886	-7.45721	0.124225	-9.49816	1.10016	768	354	52	48	386	417	686	2001	969	2112	987	2112	24
17040202	2838.31	ID	Idaho	0.0528229	15.2687	0.425194	1.90596	1.85703	0.3414	0.0235217	2.21533	0.0436074	17.5953	0.0136894	15.3472	0.11047	1724	649	1435	1492	1636	1672	1557	1718	1662	900	1439	629	1913
17040203	2915.38	ID	Idaho	0.537834	18.7241	4.33353	18.6289	2.08406	0.390112	0.076571	1.99678	0.449725	8.7339	0.0430482	6.57245	0.739202	1108	575	647	535	1568	1594	1175	1807	1161	1411	1259	1140	270
17040204	2885.91	ID	Idaho	0.519736	23.4251	8.81322	32.0852	3.89093	0.733269	0.218917	2.24617	0.85263	6.29569	0.220972	4.1635	0.885141	1126	462	437	360	1223	1275	711	1704	941	1578	795	1413	76
17040205	1794.43	ID	Idaho	0.210431	19.7698	3.51657	12.2091	7.28651	1.59933	0.240626	1.87474	0.237285	19.0903	0	17.0018	0.417963	1409	546	722	731	819	837	664	1846	1316	815	1853.5	572	1156
17040206	5592.97	ID	Idaho	0.811085	29.6989	12.4171	40.2313	7.23098	1.61812	0.0998447	1.41677	0.477993	9.8253	0.625238	7.97559	0.834555	958	360	359	293	821	825	1079	1991	1136	1338	471	1020	111
17040207	3290.29	ID	Idaho	0.908199	19.0718	3.74542	11.8102	6.48515	1.34689	0.0863183	1.89284	0.276261	19.0326	0	16.4215	0.418331	899	567	700	750	888	940	1139	1843	1273	818	1853.5	590	1155
17040208	4344	ID	Idaho	1.15934	9.22571	3.82988	13.2141	5.1639	0.994879	0.36177	1.87158	0.456999	7.40322	0.404006	4.46753	0.747335	784	881	690	688	1040	1101	502	1847	1155	1489	597	1372	247
17040209	8702.39	ID	Idaho	0.258907	22.3864	8.56621	26.9101	10.0505	2.37673	0.059571	1.28371	0.272524	13.3184	0.0687057	11.9888	0.691797	1345	486	443	414	616	602	1267	2026	1276	1132	1156	776	383
17040210	3819.77	ID	Idaho	0.0211795	16.9001	6.77622	19.8909	18.1182	4.37618	0.0294903	1.52613	0.234627	19.1043	0	17.7621	0.528268	1844	608	492	512	241	236	1489	1963	1319	814	1853.5	558	870
17040211	2795.9	ID	Idaho	0.133937	14.2683	6.31674	18.4348	14.3389	3.43957	0.0210057	1.36503	0.206563	14.5696	0	13.2562	0.581705	1510	679	519	543	360	343	1593	2009	1352	1060	1853.5	723	725
17040212	6602.16	ID	Idaho	0.910032	23.8074	25.9581	52.9237	63.4423	14.9643	0.174545	1.37309	0.522359	47.7775	0.329112	45.8422	0.53585	896	456	216	220	9	13	816	2004	1109	134	674	64	849
17040213	5680.82	NV	Nevada	0.0208081	7.93621	2.271	4.36065	13.3748	2.99823	0.0958517	1.25953	0.0409878	17.5993	0	16.2641	0.211428	1847	957	855	1201	409	441	1095	2035	1670	899	1853.5	599	1713
17040214	3288.95	ID	Idaho	0.0406395	11.1293	9.23051	14.4043	4.89457	1.04658	0.037106	1.33234	0.1951	11.2136	0	9.99856	0.590271	1770	805	430	642	1076	1080	1419	2015	1359	1252	1853.5	889	703
17040215	3006.29	ID	Idaho	0.0133096	14.3376	14.3579	21.3673	6.84641	1.49389	0.0476447	1.12738	0.144132	13.869	0	12.8248	0.62492	1886	678	326	496	863	870	1345	2062	1440	1098	1853.5	739	608
17040216	1573.56	ID	Idaho	0.000114268	3.25512	0.584315	0.817697	2.14116	0.398103	0.00284033	1.24739	0.00360599	6.01514	0	4.7684	0.146381	2086	1363	1333	1740	1547	1584	1932	2038	1931	1606	1853.5	1328	1851
17040217	2495.87	ID	Idaho	0.00461496	1.35869	5.3172	7.53371	1.39133	0.276432	0.002785	1.21524	0.0656488	1.47972	0	0.322722	0.958923	1972	1663	574	944	1752	1756	1933	2049	1596	2088	1853.5	2017	50
17040218	6354.82	ID	Idaho	0.0340796	2.48379	3.82486	5.21609	1.58981	0.327823	0.007559	1.19171	0.0519379	3.5879	0.00393985	2.40648	0.684295	1793	1463	691	1124	1708	1691	1778	2053	1629	1917	1538	1618	410
17040219	3713.98	ID	Idaho	0.340726	5.53096	6.06339	13.3586	30.4179	7.05816	0.040832	1.45527	0.131417	23.4323	0.129269	21.7269	0.380745	1261	1124	530	682	61	82	1392	1982	1458	649	972	434	1262
17040220	1779.73	ID	Idaho	0.0268192	1.70375	7.06352	10.1312	2.26108	0.466497	0.0134313	1.27379	0.0232653	1.74465	0.0113968	0.45388	0.957121	1824	1593	480	821	1526	1504	1675	2030	1755	2086	1459	1981	51
17040221	3163.82	ID	Idaho	0.174142	5.48099	7.16955	13.1889	12.7382	2.94566	0.041363	1.23774	0.148935	10.7073	0.0295906	9.40303	0.583789	1463	1140	475	690	451	461	1389	2042	1434	1282	1318	923	721
17050101	5392.25	ID	Idaho	0.310131	4.66501	7.95646	13.3619	7.65107	1.77175	0.283172	1.30672	0.103628	7.03896	0.00981526	5.24257	0.718209	1282	1221	458	681	786	779	572	2022	1518	1521	1480	1278	317
17050102	8749.32	ID	Idaho	0.00347779	1.43958	1.23951	1.95997	4.10272	0.892053	0.003036	1.11013	0.0163905	5.04643	0	3.94618	0.331852	1991	1642	1071	1481	1187	1161	1919	2064	1802	1699	1853.5	1440	1400
17050103	6065.24	ID	Idaho	0.174763	7.70896	10.2643	18.064	10.9397	2.53055	0.907392	1.05218	0.155802	10.4527	0.0175046	8.47416	0.68068	1459	970	403	554	557	566	249	2076	1422	1302	1408	991	418
17050104	5551.67	ID	Idaho	0.0137515	1.39679	0.276205	0.489864	4.01956	0.872021	0.00304533	1.01676	0.00914447	5.36423	0	4.33981	0.101428	1884	1653	1553	1836	1204	1173	1918	2080	1859	1664	1853.5	1387	1929
17050105	4856.41	NV	Nevada	0.000718933	0.332287	0.197696	0.571916	2.31241	0.456497	0.00150067	1.0323	0.0139462	2.84849	0	1.82792	0.238314	2052	1924	1623	1805	1511	1515	2012	2078	1822	2016	1853.5	1715	1647
17050106	2395.72	NV	Nevada	6.08107e-06	1.59482	0.0138954	0.0205667	2.39948	0.477369	0.00129567	0.948899	0.000110905	4.46046	0	3.51037	0.00582471	2101	1610	1987	2048	1488	1489	2023	2088	2068	1793	1853.5	1497	2075
17050107	3872.36	OR	Oregon	0.000165958	4.28957	0.288838	0.570517	4.17615	0.89427	0.00254533	0.930793	0.00150473	8.22327	0	7.29127	0.0725683	2081	1251	1546	1806	1175	1160	1948	2092	1975	1443	1853.5	1072	1977
17050108	3385.42	OR	Oregon	0.00625327	3.42149	1.09708	1.99259	4.37591	0.948162	0.00288533	0.979746	0.0156224	6.94261	0	5.96935	0.250264	1952	1347	1117	1472	1149	1130	1929	2085	1808	1529	1853.5	1199	1619
17050109	3443.01	OR	Oregon	0.000190499	5.08024	0.274251	0.54951	4.03241	0.855093	0.00239067	0.774121	0.00115348	8.759	0	7.98345	0.0643985	2080	1176	1558	1812	1202	1186	1957	2108	1992	1408	1853.5	1019	1987
17050110	5116.41	OR	Oregon	0.00856697	5.08024	1.64981	3.09256	4.04241	0.857794	0.00239067	0.775319	0.0156906	7.60839	0	6.8378	0.311425	1925	1176	978	1343	1200	1185	1959	2107	1807	1476	1853.5	1113	1458
17050111	1967.91	ID	Idaho	0.00130225	4.24047	0.0131375	0.019382	4.71927	1.10511	0.0323443	1.75006	0.000142292	9.6321	0	7.84853	0.00246343	2027	1255	1990	2050	1105	1043	1457	1891	2065	1356	1853.5	1034	2085
17050112	1608.32	ID	Idaho	0.117606	2.88634	0.0680702	0.089095	2.41023	0.56605	0.742999	1.65769	0.000525639	7.22779	0	4.71002	0.0185649	1543	1412	1843	1999	1483	1415	296	1923	2021	1502	1853.5	1340	2048
17050113	3383.57	ID	Idaho	0.00250134	4.68416	0.439026	0.725587	5.13689	1.17996	0.0276897	1.6645	0.00506675	10.0492	0	8.3596	0.0798649	2004	1220	1422	1763	1045	1003	1507	1920	1906	1328	1853.5	997	1958
17050114	3440.77	ID	Idaho	8.90924	25.7243	20.028	41.3007	36.3011	8.58224	3.92989	1.86008	0.628296	46.8697	3.07173	32.7988	0.557368	145	425	267	283	38	50	63	1849	1043	144	140	173	778
17050115	751.548	OR	Oregon	2.46141	10.7243	27.8851	50.6826	19.282	4.49511	0.199492	1.23384	0.667351	6.60839	0.861523	3.381	0.937462	439	820	201	228	208	224	755	2044	1020	1553	388	1512	60
17050116	6289.22	OR	Oregon	0.00153752	2.07654	0.385022	0.76253	2.82933	0.534015	0.00128933	0.825466	0.00515713	4.82264	0	3.9995	0.160127	2019	1528	1462	1751	1408	1448	2025	2102	1902	1734	1853.5	1431	1818
17050117	2456.62	OR	Oregon	0.131091	5.08024	5.68868	10.5369	4.04247	0.857806	0.00239067	0.800626	0.0704724	4.35077	0	3.48714	0.751346	1516	1176	548	798	1198	1183	1956	2104	1582	1805	1853.5	1502	237
17050118	1517.64	OR	Oregon	0.0326646	5.08024	2.23912	4.23194	4.04243	0.857798	0.00239067	0.797956	0.0241986	7.10507	0	6.29626	0.401962	1802	1178	863	1217	1199	1184	1959	2106	1745	1515	1853.5	1156	1191
17050119	1967.57	OR	Oregon	0.058278	5.03328	5.15082	9.48981	4.05241	0.858315	0.00239067	0.874749	0.0666336	4.8238	0	3.95502	0.705833	1704	1185	584	842	1195	1182	1959	2097	1591	1733	1853.5	1438	345
17050120	2124.11	ID	Idaho	0.0126617	0.0533247	0.0960696	0.110765	0.226811	0.0436454	0.012351	1.84472	0.00150233	2.09153	0	0.223298	0.331569	1895	2069	1785	1985	2061	2060	1693	1858	1976	2073	1853.5	2044	1402
17050121	877.763	ID	Idaho	0.0864117	0.052924	0.192942	0.223876	0.267747	0.0525978	0.00961667	1.72873	0.00557458	2.0619	0	0.242714	0.479814	1619	2071	1628	1922	2051	2048	1734	1896	1894	2075	1853.5	2039	1013
17050122	3171.15	ID	Idaho	0.562542	8.73954	7.24319	12.4225	15.6913	3.5059	0.181742	1.39688	0.181889	17.8868	0.402457	15.9275	0.438184	1089	905	473	721	318	333	793	1997	1379	889	599	614	1114
17050123	2402.45	ID	Idaho	0.214048	0.051848	0.916152	1.24238	0.305614	0.0608368	0.006882	1.67219	0.0624724	1.86352	0.0234812	0.0328645	0.974229	1399	2073	1179	1639	2037	2038	1803	1917	1605	2084	1364	2071	45
17050124	4363.65	ID	Idaho	0.0847852	2.09524	4.45553	6.51319	3.52981	0.769432	0.0198173	1.26724	0.0671038	4.1698	0.0284267	2.86506	0.694499	1627	1524	639	1022	1287	1251	1604	2032	1590	1831	1327	1560	375
17050201	3374.63	ID	Idaho	0.113945	2.90575	3.65701	6.12785	3.95734	0.814952	0.0113593	1.2305	0.0516351	4.9331	0.113072	3.62893	0.628061	1549	1409	708	1055	1214	1214	1706	2046	1630	1713	1020	1477	597
17050202	2847.52	OR	Oregon	0.0170294	3.90633	1.11576	1.95528	4.57963	0.885615	0.004639	0.980003	0.0201835	7.76249	0	6.781	0.223812	1866	1304	1105	1482	1124	1166	1862	2084	1771	1466	1853.5	1123	1692
17050203	4423.37	OR	Oregon	0.196705	4.68695	4.61438	8.42959	4.4339	0.843151	0.005826	1.09053	0.11492	5.75556	0.0802455	4.57742	0.64808	1431	1219	626	894	1139	1191	1830	2067	1491	1628	1110	1357	538
17060101	1402.24	ID	Idaho	6.51543e-05	1.68203	0.400291	1.07871	1.58968	0.285161	0.00360167	1.25422	0.00200345	3.56601	0	2.31013	0.318313	2091	1598	1452	1682	1709	1743	1895	2037	1957	1920	1853.5	1633	1443
17060102	2203.09	OR	Oregon	0.00207154	2.10738	0.508453	1.10357	2.76362	0.482182	0.00149933	1.32973	0.00104413	5.127	0	3.79475	0.225295	2009	1521	1379	1674	1419	1484	2013	2017	1996	1692	1853.5	1455	1685
17060103	1803.4	WA	Washington	0.782993	10.3961	0.731194	8.76702	2.72698	0.508325	0.0773103	1.26058	0.215253	6.69979	0.0132154	4.79416	0.646479	968	831	1261	876	1426	1462	1170	2034	1337	1545	1445	1326	544
17060104	4238.12	OR	Oregon	0.343741	8.74247	3.6799	9.31075	3.63894	0.623165	0.0153073	1.28229	0.186613	7.76875	0.0801635	6.31402	0.595897	1258	904	706	852	1263	1370	1644	2027	1369	1465	1112	1153	680
17060105	2471.33	OR	Oregon	0.155164	2.55804	3.4527	6.46427	2.86908	0.497465	0.00402667	1.24628	0.0997242	3.32355	0	2.01781	0.76211	1487	1456	729	1029	1403	1470	1887	2039	1524	1947	1853.5	1683	213
17060106	3932.5	OR	Oregon	0.00174912	3.34228	0.940899	2.17306	2.68818	0.474438	0.0126997	1.31366	0.0239019	5.65197	0	4.34776	0.33325	2016	1352	1171	1444	1430	1492	1686	2019	1750	1639	1853.5	1385	1398
17060107	3778.7	WA	Washington	0.212021	20.2029	0.652129	24.2685	1.75987	0.348481	0.015498	1.46867	0.64639	-0.305838	0.0830661	-1.35564	1.05916	1404	537	1302	453	1662	1660	1642	1976	1034	2100	1097	2097	32
17060108	6018.31	WA	Washington	0.755478	27.2298	2.02146	35.0958	1.63826	0.35274	0.093357	1.53354	0.815848	-2.17664	0.249977	-3.74316	1.11939	980	404	890	334	1695	1654	1105	1960	955	2108	763	2106	22
17060109	2473.8	WA	Washington	0.0849293	28.0486	2.48523	43.8161	1.50715	0.31545	0.289557	1.401	0.927085	-10.3151	0.0486826	-11.1635	1.34189	1625	393	831	263	1732	1711	566	1995	914	2113	1230	2113	10
17060110	1876.94	WA	Washington	0.0955935	47.9272	21.1257	45.2102	13.4395	3.16037	0.0851187	1.27975	0.485982	35.5823	0	34.6078	0.566416	1591	180	254	256	401	399	1142	2028	1132	300	1853.5	146	757
17060201	6279.48	ID	Idaho	0.0233059	0.390362	0.896527	1.12788	1.1179	0.222544	0.00463133	1.53348	0.0199395	2.61579	0	1.07431	0.512164	1834	1906	1186	1668	1814	1804	1864	1961	1774	2041	1853.5	1864	923
17060202	2150.78	ID	Idaho	0.00481993	0.348163	2.90882	3.79017	1.40912	0.254386	0.00248033	1.27797	0.0695555	1.90683	0	0.691109	0.845778	1966	1920	779	1267	1747	1775	1953	2029	1586	2083	1853.5	1933	100
17060203	4718.54	ID	Idaho	0.0678822	0.363341	0.545944	0.757228	2.04084	0.325716	0.00444767	1.45524	0.0171135	3.39475	0.0797257	1.88429	0.286664	1671	1913	1351	1753	1579	1696	1871	1983	1795	1943	1117	1705	1523
17060204	3267.12	ID	Idaho	0.0287237	0.363794	3.14239	4.51411	2.04774	0.326871	0.00444767	1.26084	0.0768352	2.00696	0	0.789778	0.851094	1817	1912	754	1184	1576	1693	1872	2033	1566	2078	1853.5	1916	95
17060205	3889.58	ID	Idaho	0.000116688	0.217404	0.0086178	0.0108703	0.801221	0.153735	0.00472833	1.82522	0.000192396	2.6927	0	0.862831	0.0124417	2085	1971	2006	2066	1890	1880	1859	1865	2055	2029	1853.5	1899	2055
17060206	3562.59	ID	Idaho	1.70642e-05	0.441644	0.00278504	0.00387439	1.1079	0.184387	0.00590833	1.65803	0.000148924	3.02803	0	1.36422	0.00283197	2098	1885	2044	2082	1816	1842	1827	1922	2062	1985	1853.5	1809	2083
17060207	4435.66	ID	Idaho	0.000296204	1.46091	0.0010552	0.00596952	0.958505	0.167987	0.004905	1.72856	0.000155879	3.98028	0	2.24667	0.00265001	2071	1638	2058	2076	1848	1864	1855	1897	2058	1858	1853.5	1645	2084
17060208	3393.69	ID	Idaho	0.000842974	0.401308	0.00384948	0.00903001	0.403015	0.0773659	0.00659333	1.81582	0.000444129	2.54503	0	0.72222	0.0123487	2046	1900	2034	2070	2000	1998	1810	1869	2029	2043	1853.5	1926	2056
17060209	3056.82	ID	Idaho	0.0274002	4.13535	0.582384	4.06588	0.977313	0.183274	0.0386697	1.47069	0.0585082	2.98265	0.00742333	1.5044	0.729924	1821	1268	1335	1237	1844	1844	1407	1975	1617	1995	1505	1780	292
17060210	1493.87	ID	Idaho	0.0804907	0.784116	1.07761	1.67453	1.38541	0.285268	0.00663733	1.63948	0.0364996	3.01395	0.0267309	1.32384	0.55848	1640	1790	1121	1547	1753	1742	1808	1927	1693	1988	1338	1818	776
17060301	2548.95	ID	Idaho	3.1026e-07	1.5664	0.000789007	0.00378415	0.837526	0.150431	0.00500333	2.02164	3.17244e-05	4.27714	0	2.25053	0.00167862	2104	1618.5	2061	2083	1879	1887	1851	1797	2086	1814	1853.5	1643	2087
17060302	2659.13	ID	Idaho	0.000131209	1.5664	0.00256842	0.0152243	0.83604	0.150154	0.00500333	2.09378	0.000488192	4.33854	0	2.24012	0.00675033	2083	1616.5	2047	2058	1881	1889	1853	1769	2025	1806	1853.5	1648	2071
17060303	3060.21	ID	Idaho	0.00117315	1.53195	0.00204857	0.0120469	0.811277	0.146134	0.00500333	2.38653	0.000397719	4.5798	0	2.18749	0.00547701	2031	1626	2050	2064	1889	1900	1851	1645	2035	1772	1853.5	1657	2076
17060304	565.554	ID	Idaho	0.156132	1.5664	0.66502	4.23326	0.836043	0.150155	0.00500333	1.71439	0.0709	0.559575	0	-1.24505	1.41665	1485	1616.5	1295	1216	1880	1888	1851	1899	1579	2097	1853.5	2096	9
17060305	3052.4	ID	Idaho	0.166641	1.5664	1.4297	9.14836	0.836038	0.150154	0.00500333	1.65121	0.277555	-3.64351	0.0679269	-5.18882	2.31046	1473	1618.5	1029	860	1882	1890	1849	1925	1272	2111	1158	2110	3
17060306	6102.01	ID	Idaho	0.436946	15.3599	1.99363	22.7411	1.22721	0.254049	0.140508	1.70531	0.52023	-2.13156	0.240291	-3.8941	1.20662	1182	647	896	473	1787	1776	917	1905	1113	2107	773	2107	14
17060307	3358.12	ID	Idaho	1.71884e-05	0.920946	0.000986815	0.00447619	0.274674	0.057164	0.0113013	2.4176	7.91946e-05	3.56389	0	1.13505	0.00392813	2097	1758	2059	2081	2049	2040	1708	1627	2073	1922	1853.5	1855	2079
17060308	2971.73	ID	Idaho	0.012603	1.71438	0.0113893	0.109628	0.183116	0.0399239	0.0341627	1.95239	0.000952609	3.75849	0.00467111	1.76029	0.0586273	1896	1592	1998	1987	2074	2066	1444	1826	2001	1890	1532	1729	1995
17070101	6644.49	WA	Washington	0.432792	19.9708	5.97247	28.8833	6.32328	1.4941	0.067511	1.1725	0.520699	3.56191	0	2.40981	0.922992	1185	542	534	387	906	869	1219	2057	1112	1923	1853.5	1617	68
17070102	4600.96	WA	Washington	0.896129	25.3524	6.15859	35.6149	13.1131	3.11622	0.0493967	1.59816	0.90651	8.43661	0.477353	6.79944	0.83969	908	432	527	330	425	410	1329	1941	924	1431	544	1117	106
17070103	6541.57	OR	Oregon	0.500303	24.1109	6.44591	22.7982	5.32817	1.24283	0.027415	1.20318	0.403399	13.5749	0.138858	12.2474	0.650529	1137	450	512	471	1022	976	1510	2051	1186	1120	949	759	528
17070104	2246.61	OR	Oregon	0.0655462	16.4444	3.99411	16.2471	12.0556	2.95296	0.00492633	1.00175	0.280054	14.3663	0	13.5741	0.544816	1678	621	677	599	491	457	1854	2081	1270	1070	1853.5	700	815
17070105	5589.7	OR	Oregon	0.643717	4.51889	0.767657	6.56	1.64899	0.307745	0.0230943	2.11019	0.249083	2.84479	0.192116	0.31688	0.953921	1036	1228	1240	1019	1693	1718	1564	1763	1304	2017	834	2019	54
17070106	3501.55	WA	Washington	0.1441	7.63705	0.994022	2.87729	6.31067	1.40999	0.0353563	1.48096	0.109131	12.3149	0.0586502	10.7636	0.210932	1501	976	1149	1364	908	911	1433	1973	1507	1189	1192	852	1716
17070201	5540.2	OR	Oregon	0.0634629	0.267986	0.530117	1.31431	1.95905	0.341398	0.000915	0.885301	0.00442156	2.05113	0	1.10587	0.543063	1685	1948	1362	1620	1606	1673	2054	2096	1919	2077	1853.5	1860	821
17070202	4787.4	OR	Oregon	0.00676157	11.6684	0.65485	1.30076	3.86917	0.841864	0.00633833	0.986185	0.00373879	15.0491	0	14.0535	0.0847161	1945	780	1300	1625	1231	1194	1815	2083	1928	1032	1853.5	676	1955
17070203	2051.84	OR	Oregon	0.00829766	0.224754	0.481405	1.06467	1.96707	0.341571	0.001005	0.915232	0.00157479	2.19152	0	1.26856	0.456307	1927	1967	1399	1686	1602	1671	2047	2094	1973	2071	1853.5	1825	1072
17070204	8155.45	OR	Oregon	0.0191588	5.76856	0.545565	5.71703	2.37675	0.498621	0.00222367	0.895279	0.113245	3.39189	0	2.58848	0.688342	1858	1097	1352	1081	1492	1468	1972	2095	1499	1944	1853.5	1594	398
17070301	5579.65	OR	Oregon	1.34207	4.38568	1.08564	1.99053	1.6603	0.302196	0.0547277	1.05822	0.0262571	7.29392	0	4.86516	0.290347	708	1244	1120	1473	1690	1725	1305	2073	1732	1496	1853.5	1319	1510
17070302	2727.07	OR	Oregon	0.268431	3.20221	0.568706	0.937183	2.75902	0.536614	0.0329357	1.05417	0.00448017	6.41167	0	5.06062	0.156254	1334	1373	1340	1712	1420	1445	1448	2075	1916	1566	1853.5	1296	1824
17070303	3963.54	OR	Oregon	0.000934098	1.96828	0.483608	0.855584	2.33484	0.446123	0.0314913	0.700478	0.00666907	4.21793	0	3.49169	0.196809	2043	1547	1396	1727	1505	1526	1461	2113	1879	1822	1853.5	1499	1750
17070304	2993.92	OR	Oregon	0.0101959	2.14908	0.604416	1.03953	2.81806	0.55351	0.00607767	0.813577	0.00726391	4.80836	0	3.98577	0.206859	1912	1516	1327	1691	1410	1432	1822	2103	1875	1740	1853.5	1434	1732
17070305	4786.99	OR	Oregon	0.375867	2.48777	3.7551	6.51732	2.18127	0.413511	0.029392	0.768282	0.0463003	2.66684	0.039326	1.5396	0.80891	1237	1462	697	1021	1542	1566	1490	2110	1649	2032	1277	1769	140
17070306	5945.96	OR	Oregon	0.158046	6.36231	1.70547	5.01115	2.18157	0.398782	0.0106137	1.08794	0.0725543	6.09602	0	4.91197	0.504997	1482	1056	960	1141	1541	1582	1723	2068	1574	1594	1853.5	1311	944
17070307	1792.71	OR	Oregon	0.0348011	8.01059	2.19346	4.49227	2.28268	0.443093	0.0129663	0.772582	0.02777	8.37172	0	7.57914	0.372142	1789	950	866	1187	1520	1534	1683	2109	1723	1435	1853.5	1054	1287
17080001	2264.49	OR	Oregon	2.86136	10.0861	0.140577	3.51798	3.19719	0.648365	3.21431	3.1029	0.174119	18.436	0.528046	9.43159	0.271668	389	840	1702	1301	1347	1341	83	1364	1388	855	524	921	1565
17080002	2720.93	WA	Washington	0.793664	1.3713	0.0572824	1.62385	3.60878	0.772736	0.56768	2.7568	0.106667	6.75894	0.0800892	2.74745	0.371479	963	1657	1862	1559	1269	1249	370	1469	1511	1539	1114	1571	1288
17080003	2349.22	WA	Washington	8.03202	1.94925	0.0594688	1.58207	5.23424	1.15519	0.527653	2.64774	0.188612	15.7131	1.26215	4.69432	0.252067	161	1548	1860	1566	1031	1019	391	1518	1368	1005	290	1341	1608
17080004	2655.3	WA	Washington	0.070509	1.30552	0.0152853	0.368219	3.53434	0.790249	0.0429843	2.03147	0.0168225	5.84164	0	3.71351	0.0902117	1665	1672	1980	1871	1286	1232	1375.5	1791	1799	1621	1853.5	1467	1945
17080005	3758.79	WA	Washington	0.904805	1.60062	0.09041	2.37482	5.95786	1.40462	0.0810867	2.3833	0.125706	7.23865	0.102488	3.99516	0.372815	901	1609	1801	1425	944	915	1159	1648	1469	1499	1054	1433	1283
17080006	1449.42	OR	Oregon	0.872333	0.48024	0.0221393	0.556167	2.42874	0.482046	0.042625	2.4134	0.020184	5.22126	0.646345	1.91309	0.225237	920	1872	1956	1810	1480	1485	1379	1630	1770	1680	464	1701	1686
17090001	3540.44	OR	Oregon	0.280801	4.1361	0.0240763	1.02381	1.75685	0.347745	0.137434	1.51048	0.0301384	6.47418	0.0332252	4.57561	0.182842	1314	1267	1949	1693	1664	1661	926	1968	1715	1561	1299	1358	1777
17090002	1726.16	OR	Oregon	1.06077	4.25989	0.0955155	4.06742	1.74145	0.344864	0.142024	1.95989	0.154398	4.84726	0.244737	1.83897	0.688648	829	1254	1787	1236	1669	1667	913.5	1820	1423	1726	768	1713	395
17090003	4850.16	OR	Oregon	5.03601	21.9497	0.425893	22.1699	4.19862	0.901099	0.167867	1.94753	0.765595	10.6546	2.06781	4.2688	0.83854	251	499	1434	482	1173	1154	841	1827	975	1286	203	1395	107
17090004	3468.2	OR	Oregon	0.566105	9.60135	0.0328811	1.41137	2.28431	0.46372	0.1367	1.55061	0.032989	12.2969	0	10.0764	0.122858	1088	862	1921	1602	1519	1506	928	1953	1708	1190	1853.5	885	1893
17090005	1979.29	OR	Oregon	0.538042	55.1031	0.155461	7.8491	8.36693	1.86144	0.546874	1.84573	0.169742	56.8456	0.216482	54.0847	0.126734	1107	135	1677	925	728	752	383	1857	1400	68	805	27	1887
17090006	2696.18	OR	Oregon	0.712894	26.6225	0.168048	9.30035	4.4714	0.940155	0.0834633	1.83671	0.256597	23.6545	0.35805	21.278	0.304148	996	412	1663	854	1131	1137	1151	1862	1298	640	646	451	1471
17090007	1841.48	OR	Oregon	12.3018	47.5384	0.964313	36.1874	9.41366	2.1171	0.364236	2.64339	1.41127	34.9213	5.38096	21.0232	0.63253	106	184	1164	326	665	684	499	1521	703	316	90	459	591
17090008	1998.63	OR	Oregon	1.9855	45.7356	0.917889	21.5776	10.5298	2.46968	0.285137	1.86007	0.637732	37.2667	2.53448	33.7738	0.389829	532	203	1177	490	583	578	570	1850	1039	267	166	156	1230
17090009	2267.46	OR	Oregon	3.51947	42.6526	0.606167	24.8422	7.56427	1.65769	0.593736	2.58119	0.958639	31.0176	0.465528	25.2818	0.495615	336	224	1326	444	793	811	360	1557	899	408	555	332	967
17090010	1835.95	OR	Oregon	18.2363	39.4517	0.99787	19.2273	5.02183	1.06865	2.68498	2.5792	0.687547	48.676	6.43174	25.863	0.426417	68	258	1146	521	1060	1067	98	1558	1011	128	79	322	1136
17090011	2441.73	OR	Oregon	1.662	13.2024	0.124692	3.62584	4.73393	0.979223	0.510634	2.40421	0.161746	18.0328	0.0821971	13.6177	0.210272	603	712	1734	1285	1104	1110	401	1635	1413	882	1101	699	1720
17090012	1667.96	OR	Oregon	45.546	8.12833	0.249575	6.78712	6.37227	1.31291	5.65416	3.88818	0.41921	61.7385	25.7968	7.06937	0.489815	23	936	1583	1004	899	956	33	1177	1182	48	14	1091	985
17100101	3095.96	WA	Washington	0.111321	0.317752	0.00904591	0.0752783	0.889668	0.18866	0.029662	2.16046	0.00479212	3.25397	0	0.95732	0.0729018	1553	1930	2004	2009	1863	1837	1487	1743	1908	1955	1853.5	1885	1976
17100102	3016.49	WA	Washington	0.0692041	0.750384	0.00137253	0.0385961	1.55906	0.342878	0.0331747	2.17425	0.00119955	4.20596	0.0151292	1.93054	0.0196006	1668	1799	2054	2034	1718	1670	1447	1738	1989	1825	1426	1698	2045
17100103	3364.89	WA	Washington	1.53223	2.808	0.146874	3.904	9.46252	2.25983	0.197645	2.52455	0.218527	10.508	0.31134	6.47208	0.37625	643	1423	1693	1255	663	635	763	1575	1332	1298	687	1145	1272
17100104	2118.55	WA	Washington	0.877331	1.30615	0.0651547	2.21802	2.04599	0.448926	0.0656533	2.23687	0.0688126	3.9302	0.125766	0.819154	0.730291	916	1671	1849	1438	1577	1523	1225	1706	1587	1864	981	1909	289
17100105	1300.64	WA	Washington	1.33674	1.50085	0.010163	0.311138	2.00897	0.444803	0.048237	2.16683	0.0119987	6.31585	1.11917	2.77605	0.100784	713	1631	2000	1885	1590	1532	1339	1741	1833	1576	323	1568	1931
17100106	2549.44	WA	Washington	0.376459	0.920628	0.0415809	0.86489	1.59505	0.333305	0.025003	2.22983	0.0262215	3.99035	0.0348072	1.38529	0.384365	1236	1759	1897	1725	1706	1688	1538	1710	1733	1857	1296	1804	1248
17100201	355.417	OR	Oregon	0.914046	0.369492	0.00306856	0.160854	1.28029	0.274666	0.056309	2.63976	0	4.82744	0.69053	1.21733	0.116715	894	1911	2042	1953	1773	1757	1292	1524	2102.5	1732	441	1836	1905
17100202	2213.52	OR	Oregon	0.205295	4.44871	0.0382555	1.12061	6.52519	1.45259	0.336584	2.39417	0.0275148	11.375	0	8.46646	0.116888	1419	1235	1903	1669	883	895	527	1642	1727	1239	1853.5	992	1904
17100203	2502.07	OR	Oregon	0.429013	10.329	0.0507735	1.10769	14.0434	3.28342	0.347653	2.25086	0.0468893	23.0596	0.0121598	20.079	0.0522822	1189	835	1872	1672	370	373	515	1701	1647	673	1453	480	2004
17100204	1966.91	OR	Oregon	0.953992	3.38495	0.0541531	0.656831	1.96141	0.395816	0.064704	1.84111	0.0110641	7.20768	0.535176	4.35893	0.130953	876	1349	1866	1781	1605	1585	1231	1860	1840	1504	511	1384	1877
17100205	1783.51	OR	Oregon	0.322894	10.5788	0.0181991	0.754916	1.78141	0.365866	0.139156	1.76369	0.0131718	13.4833	0	11.2708	0.0627754	1272	825	1972	1754	1656	1634	921	1886	1827	1126	1853.5	818	1989
17100206	2007.64	OR	Oregon	0.406396	4.29979	0.0254983	1.07548	1.7551	0.347731	0.119095	1.74918	0.0239985	6.93185	0	4.68118	0.186823	1213	1250	1945	1683	1665	1662	1003	1892	1749	1530	1853.5	1344	1766
17100207	336.905	OR	Oregon	0.237756	2.79146	0.0101367	0.275619	1.26622	0.248938	0.142024	1.54353	0.00164056	5.46657	0	3.5449	0.0721417	1366	1427	2001	1900	1778	1780	913.5	1957	1970	1656	1853.5	1492	1979
17100301	3558.44	OR	Oregon	0.305676	1.31807	0.068595	0.62561	2.3306	0.455415	0.0437553	1.53593	0.0440246	4.5216	0	2.68027	0.189242	1286	1670	1841	1791	1507	1518	1370	1959	1661	1782	1853.5	1583	1760
17100302	4665.56	OR	Oregon	0.855952	1.13716	0.133528	1.19018	2.37474	0.463488	0.0273777	1.67501	0.0993133	4.55011	0.280325	2.09108	0.362721	926	1700	1718	1650	1493	1507	1511.5	1913	1526	1775	725	1672	1317
17100303	3920.62	OR	Oregon	0.280076	1.22488	0.150924	1.37299	2.36544	0.461852	0.0273777	1.70828	0.114406	3.92212	0.00646681	2.0208	0.40456	1315	1686	1684	1608	1494	1509	1511.5	1904	1494	1865	1517	1681	1186
17100304	1908.84	OR	Oregon	1.12792	1.50706	0.0474142	0.401364	3.03864	0.610555	0.05625	1.76828	0.0119892	6.53364	0.677139	3.59318	0.100478	795	1627	1878	1865	1375	1381	1293	1883	1834	1558	451	1484	1933
17100305	2737.34	OR	Oregon	0.389314	1.59073	0.145262	1.4491	3.86362	0.77793	0.0533627	1.66613	0.063133	5.48139	0.0426063	3.43572	0.296653	1221	1612	1695	1593	1232	1245	1312	1919	1602	1654	1264	1506	1493
17100306	1211.41	OR	Oregon	0.198643	1.155	0.0205942	0.469496	1.19672	0.237674	0.023851	2.21442	0.0259056	4.10206	0	1.69105	0.217305	1427	1697	1963	1843	1792	1788	1553	1719	1737	1840	1853.5	1744	1704
17100307	4183.13	OR	Oregon	0.282751	1.94473	0.276155	1.00769	2.49347	0.462303	0.126273	1.56817	0.0512752	5.22156	0.0024244	3.29563	0.234166	1312	1551	1554	1695	1465	1508	969	1948	1633	1679	1560	1518	1655
17100308	2284.46	OR	Oregon	5.69655	1.45944	0.990093	3.67497	2.26899	0.413428	0.124569	1.67592	0.203227	8.12716	2.75467	0.833354	0.815152	219	1639	1154	1277	1523	1567	972	1912	1353	1451	157	1906	130
17100309	1995.26	OR	Oregon	0.445509	1.09639	0.266834	1.11953	1.95403	0.361632	0.110511	1.67466	0.0515502	4.06677	0	1.88764	0.372287	1172	1711	1564	1670	1608	1640	1036	1915	1631	1844	1853.5	1704	1286
17100310	2348.53	OR	Oregon	0.3789	0.789666	0.0501112	0.279583	1.45062	0.283692	0.049129	1.956	0.00875976	4.11115	0	1.73588	0.138719	1233	1787	1873	1899	1738	1745	1332	1822	1863	1839	1853.5	1734	1866
17100311	2563.89	OR	Oregon	0.218153	0.586813	0.092611	0.455381	1.53212	0.31049	0.077189	2.03998	0.0193975	3.781	0	1.46507	0.237122	1391	1843	1795	1849	1725	1716	1171	1786	1777	1884	1853.5	1787	1650
17100312	1637.45	OR	Oregon	0.496093	1.11137	0.000223952	0.130086	1.35012	0.270303	0.0130517	2.40692	0.0051476	4.97739	0.17008	2.06647	0.0592226	1141	1706	2067	1974	1763	1761	1679	1631	1903	1709	888	1675	1994
17110001	623.171	WA	Washington	0.452854	5.71757	0.0871125	3.90223	5.10639	1.18185	0.150546	2.61587	0.358845	9.04626	0	6.18583	0.386817	1168	1100	1807	1256	1049	1001	888	1541	1211	1383	1853.5	1170	1241
17110002	859.649	WA	Washington	1.70766	8.77722	0.132166	5.39189	2.71034	0.619077	0.120201	2.97399	0.348753	10.4106	0.831196	5.95752	0.475081	595	903	1723	1103	1428	1373	996	1394	1219	1307	401	1201	1026
17110003	658.207	WA	Washington	0.453202	1.09796	0.0227701	0.510776	5.15205	1.25635	0.047712	1.98178	0.0793715	6.98835	0.133663	4.58503	0.100235	1166	1710	1951	1826	1042	971	1343	1814	1562	1525	960	1356	1934
17110004	2362.14	WA	Washington	3.643	5.71757	0.17295	7.75114	11.4488	2.64689	0.150546	2.91925	0.328469	13.654	2.31091	7.26972	0.516025	328	1101	1657	929	525	541	889	1407	1233	1115	187	1075	910
17110005	4154.5	WA	Washington	0.0168125	8.17706	0.00264455	0.103053	8.30187	1.90659	0.131803	2.38236	0.0037115	17.0029	0.00231905	14.4756	0.00706871	1867	933	2045	1989	731	735	946	1649	1930	933	1564	657	2070
17110006	1896.74	WA	Washington	0.0663397	4.11667	0.00548232	0.208662	6.21927	1.4691	0.675232	2.70848	0.00782433	12.1137	0	8.67148	0.0234976	1675	1269	2023	1928	918	884	321	1485	1869	1203	1853.5	972	2041
17110007	1171.64	WA	Washington	3.41243	11.8498	0.270709	10.4685	6.2108	1.39369	0.105029	3.10451	0.474772	13.0911	1.37731	6.94386	0.60121	347	774	1559	800	919	920	1062	1363	1139	1149	270	1105	670
17110008	1818.58	WA	Washington	1.54693	4.47893	0.0720032	2.63595	6.22504	1.467	0.603957	3.36201	0.185266	12.1859	0.165905	6.85829	0.277637	636	1232	1835	1395	917	886	353	1302	1374	1197	898	1110	1547
17110009	2161.41	WA	Washington	0.746741	1.7785	0.0173782	0.636724	5.46221	1.26811	1.40581	3.12032	0.0356333	10.6261	0.210366	5.38888	0.10567	984	1579	1974	1788	1001	967	182	1357	1698	1287	810	1263	1925
17110010	1797.24	WA	Washington	1.99411	0.999965	0.0196985	0.83136	3.95785	0.82284	3.16456	3.43617	0.0840635	11.9182	0.28179	3.40738	0.196134	529	1738	1967	1736	1213	1210	86	1278	1553	1213	719	1507	1752
17110011	755.276	WA	Washington	17.4613	2.26508	0.1432	5.25083	6.22998	1.49519	0.903314	4.1222	0.440992	24.379	10.5323	2.33324	0.692349	70	1492	1699	1120	916	867	252	1134	1170	611	47	1629	381
17110012	1546.27	WA	Washington	48.9882	1.12648	0.00722903	0.306404	4.11465	0.874916	2.71231	5.23512	0.0399564	61.0027	0	4.10699	0.0694258	21	1702	2012	1887	1184	1172	97	888	1677	53	1853.5	1419	1982
17110013	1283.67	WA	Washington	17.3069	0.999965	0.0263397	1.16126	3.94831	0.812937	3.16456	3.73215	0.149567	27.204	0	3.14998	0.269357	72	1737	1942	1660	1215	1216	85	1211	1429	516	1853.5	1531	1568
17110014	2550.7	WA	Washington	5.65726	1.05286	0.0336547	0.959131	2.24164	0.424123	1.57525	2.58506	0.0710452	11.7625	0.93764	2.01595	0.322389	221	1719	1917	1703	1531	1552	163	1556	1577	1222	365	1684	1430
17110015	1994.03	WA	Washington	2.47735	1.62123	0.0728326	1.90136	6.8528	1.58689	0.851117	2.49835	0.142732	10.8854	0.137321	5.20135	0.267695	434	1607	1832	1495	862	843	263	1587	1442	1272	955	1282	1571
17110016	439.686	WA	Washington	8.81717	6.87577	0.086	2.47523	22.7607	5.54727	0.0429843	2.69818	0.137248	33.2583	0	21.8372	0.101809	147	1027	1810	1416	139	149	1375.5	1493	1449	359	1853.5	431	1928
17110017	634.467	WA	Washington	0.262957	0.395818	0	0.528707	0.755519	0.140269	0.0946797	2.12743	0.0133813	2.96743	0	0.495742	0.516089	1343	1905	2100.5	1822	1900	1905	1102	1759	1825	1997	1853.5	1968	909
17110018	2366.74	WA	Washington	1.01539	0.353349	0.00509693	0.166452	2.58185	0.643091	0.0381957	2.14528	0.00373352	5.32962	0	2.13449	0.072341	850	1918	2024	1948	1452	1346	1412	1746	1929	1667	1853.5	1667	1978
17110019	4546.95	WA	Washington	14.1874	1.8185	0.231148	1.68977	4.59535	1.11314	1.0409	3.55349	0.0660624	22.6239	22.1791	3.90814	0.301857	93	1571	1598	1543	1119	1040	223	1260	1593	686	18	1444	1486
17110020	2186.9	WA	Washington	1.00079	0.385351	0.0830513	0.681517	0.566356	0.119715	0.029662	1.84707	0.0461213	3.11105	0.538869	0.279648	0.709053	859	1908	1817	1773	1952	1933	1486	1855	1651	1969	509	2029	335
17110021	1000.92	WA	Washington	0.111137	0.469851	0.00308037	0.0246371	0.149545	0.0309735	0.0402077	1.99395	0.00519381	2.71216	0.0557275	0.57206	0.0412892	1555	1877	2041	2043	2085	2082	1395	1809	1900	2026	1208	1953	2017
17120001	3761.91	OR	Oregon	0.00902478	0.435367	4.33011	7.0916	2.34108	0.398856	0.0003405	0.725631	0.113372	0.351101	0	-0.270523	1.03966	1921	1887.5	648	990	1501	1580	2091	2112	1498	2098	1853.5	2089	35
17120002	3414.37	OR	Oregon	0.100237	0.361368	3.03901	5.16519	2.21268	0.379189	0.000501	0.871715	0.09298	1.04113	0	0.161654	0.969653	1579	1914	767	1129	1537	1616	2076	2098	1536	2093	1853.5	2056	47
17120003	2045.47	OR	Oregon	0.00094685	0.435367	1.06048	1.74821	2.34107	0.398854	0.0003405	0.931101	0.037161	2.62223	0	1.72701	0.503051	2040	1887.5	1128	1531	1502	1581	2089.5	2091	1688	2039	1853.5	1736	953
17120004	4361.23	OR	Oregon	0.000572273	0.487275	0.867499	1.43392	2.34145	0.400031	0.0003405	0.676404	0.0197828	2.53959	0	1.88205	0.432428	2058	1870	1198	1598	1500	1577	2089.5	2114	1776	2044	1853.5	1707	1125
17120005	10708.5	OR	Oregon	0.00694149	1.11335	2.39649	3.19455	1.76359	0.343039	0.003223	0.73677	0.0199424	2.48277	0	1.75578	0.645321	1941	1705	838	1334	1660	1669	1907	2111	1773	2047	1853.5	1730	548
17120006	2670.83	OR	Oregon	0.00665835	1.04898	1.95804	2.5706	1.64399	0.324303	0.000487	0.978858	0.0150394	2.74211	0	1.77114	0.592067	1947	1721	904	1405	1694	1698	2077	2086	1812	2024	1853.5	1726	692
17120007	4909.02	OR	Oregon	0.000829602	0.900528	0.808028	1.09198	1.71853	0.328204	0.006688	0.87076	0.00517931	2.88517	0	2.01208	0.351792	2047	1763	1221	1677	1675	1690	1806	2099	1901	2008	1853.5	1685	1354
17120008	7713.34	OR	Oregon	0.00024104	0.614269	0.122849	0.184796	1.89822	0.337553	0.00664467	0.799633	0.00103562	2.91951	0	2.11403	0.0803872	2075	1834	1736	1939	1621	1679	1807	2105	1997	2001	1853.5	1670	1957
17120009	5558.3	OR	Oregon	0.000449783	1.74692	0.346576	0.56126	2.66744	0.493351	0.000891	0.825844	0.00788774	4.53351	0	3.71421	0.131274	2064	1586	1493	1809	1433	1475	2058	2101	1868	1779	1853.5	1466	1876
18010101	2066.15	CA	California	0.627817	0.972244	9.28094e-06	0.778851	3.50702	0.819073	0.025518	2.42611	0.0293944	5.9608	0.280394	2.91074	0.211094	1048	1744	2080	1747	1293	1212	1532	1622	1719	1611	723	1558	1715
18010102	2981.59	CA	California	1.53285	0.550565	0.136282	0.666547	3.66544	0.78553	0.042351	2.34683	0.0387673	6.82224	0.706239	2.93897	0.184868	642	1854	1710	1779	1257	1239	1381.5	1672	1682	1537	432	1557	1772
18010103	1836.5	CA	California	0.430331	2.21449	0.264111	1.55801	1.60636	0.32426	0.0400403	2.09433	0.0174581	4.7674	0.0966387	2.22015	0.412372	1188	1503	1567	1571	1703	1699	1396	1768	1790	1743	1070	1652	1169
18010104	1951.32	CA	California	0.070623	3.15636	0.216572	0.640963	2.31386	0.494303	0.021801	2.06276	0.0387885	6.7067	0.00909527	4.59031	0.122525	1663	1383	1609	1784	1509	1474	1583	1778	1681	1543	1486	1353	1894
18010105	3962.87	CA	California	0.389246	0.737798	0.321686	1.30403	3.31053	0.705455	0.0309273	2.17807	0.0592879	4.95877	0.0961281	2.41981	0.350184	1222	1802	1511	1623	1328	1291	1465	1735	1614	1711	1071	1615	1362
18010106	1785.08	CA	California	0.273762	1.20993	0.152894	0.492728	3.06758	0.65298	0.034305	2.40616	0.00125364	5.99893	0.0156236	3.28595	0.130397	1326	1689	1681	1835	1370	1336	1442	1632	1986	1607	1419	1519	1878
18010107	1296.18	CA	California	0.0550836	0.623054	0.122339	0.345415	3.42538	0.73532	0.042351	2.9013	0	6.08878	0.0273975	3.09004	0.100544	1710	1828	1740	1877	1311	1273	1381.5	1416	2102.5	1595	1334	1538	1932
18010108	3242.25	CA	California	0.386316	1.69011	0.136739	0.639117	1.00632	0.207949	0.026259	2.18566	0.00656988	4.58433	0.0781377	1.99267	0.242845	1224	1596	1708	1786	1841	1819	1523	1728	1880	1771	1123	1689	1637
18010109	1018.46	CA	California	0.222094	12.4852	0.976967	3.25293	11.982	2.80846	0.338834	2.4199	0.00429618	22.3636	0	19.3871	0.143681	1387	740	1157	1330	496	498	524	1625	1922	693	1853.5	509	1859
18010110	3845.99	CA	California	6.20619	9.66186	1.32038	11.6576	13.3878	3.12986	0.410967	2.37093	0.162754	18.5707	1.15102	9.74538	0.544672	201	861	1054	758	408	407	466	1658	1412	847	312	903	817
[truncated: 116 more rows]

## Sheet: Phosphorus
HUC_8	area_km2	STUSPS	NAME	P_human_nonfood_demand_kg	P_human_food_demand	P_nf_fertilizer	P_f_fertilizer	P_Crop_removal	P_Livestock_demand	P_livestock_production	P_Anthropogenic_Surplus	TP_LOAD	AG_Surplus	NUE_P	P_human_nonfood_demand_kg_R	P_human_food_demand_R	P_nf_fertilizer_R	P_f_fertilizer_R	P_Crop_removal_R	P_Livestock_demand_R	P_livestock_production_R	P_Anthropogenic_Surplus_R	TP_LOAD_R	AG_Surplus_R	NUE_P_R
1010002	3198.1	ME	Maine	5.3281e-05	6.81996e-05	0.027523	1.2756	0.000590568	0.0803148	0.0285093	1.35446	0	1.32682	0.000444902	2051	2053	932	910	2090	2089	2091	1095	1851	916	2092
1010003	2304.01	ME	Maine	0.012179	0.0155891	0.0374377	1.991	0.385881	0.0959913	0.0347852	1.73153	0.00300663	1.66633	0.188032	1496	1507	792	712	1434	2078	2078	945	1318	784	1587
1010004	6221.51	ME	Maine	0.0258448	0.0330813	0.0428303	1.67655	0.5648	0.106455	0.0377688	1.28219	0.0221186	1.18044	0.323624	1265	1285	713	786	1305	2063	2063	1122	752	977	1250
1010005	1101.14	ME	Maine	0.0510597	0.0653564	0.0374377	1.991	1.68012	0.0959913	0.0347852	0.525943	0.0474973	0.372089	0.818689	1029	1058	790	710	798	2079	2079	1532	491	1528	388
1010006	1724.33	ME	Maine	0	0	0.0459657	0.403564	0	0.333245	0.110877	0.671898	0	0.625932	0	2109.5	2109.5	684	1454	2106	1882	1908	1444	1851	1319	2105
1010007	2394.88	ME	Maine	0.000142216	0.000182037	0.037573	1.96487	0	0.0998036	0.0360086	2.06657	0	2.02867	0	2012	2017	783	721	2106	2070	2072	850	1851	685	2105
1010008	955.865	ME	Maine	0.0320408	0.0410122	0.0374377	1.991	0	0.0959913	0.0347852	2.1627	0.0181179	2.05221	0	1207	1232	793	713	2106	2080	2080	829	822	676	2105
1010009	464.458	ME	Maine	0.0527828	0.0675619	0.0374377	1.991	0	0.0959913	0.0347852	2.20999	0.0566762	2.05221	0	1015	1047	789	709	2106	2077	2077	814	446	674	2105
1010010	495.064	ME	Maine	0.0494498	0.0632957	0.0374377	1.991	0	0.0959913	0.0347852	2.20239	0.0174909	2.05221	0	1040	1070	791	711	2106	2076	2076	817	843	675	2105
1010011	47.086	ME	Maine	0.0200595	0.0256762	0.0374377	1.991	0	0.0959913	0.0347852	2.13538	0	2.05221	0	1346	1369	794	714	2106	2075	2075	833	1851	677	2105
1020001	5518.67	ME	Maine	0.00639511	0.00818574	0.0471983	0.174805	0.00253969	0.186464	0.0619646	0.358544	0.0129479	0.296765	0.00848531	1630	1652	669	1716	2066	1993	2000	1664	933	1587	2059
1020002	2899.62	ME	Maine	0.00105642	0.00135221	0.120734	0.268583	0.00787718	0.25316	0.0841591	0.552849	0	0.429706	0.0180015	1887	1892	352	1579	2030	1939	1959	1516	1851	1470	2040
[truncated: 2,103 more rows]
